# Supplementary material for: Ldlr-Deficient Mice with an Atherosclerosis-Resistant Background Develop Severe Hyperglycemia and Type 2 Diabetes on a Western-Type Diet
Source: Biomedicines. 2022 Jun 16;10(6):1429. doi: 10.3390/biomedicines10061429 (PMC9220196; doi:10.3390/biomedicines10061429)
Supplement: Supplementary file 1 [file biomedicines-10-01429-s001.zip]

Archive with 1 entries (1 files):
- biomedicines-1741286-supplementary.xlsx
