# Supplementary material for: Ldlr-Deficient Mice with an Atherosclerosis-Resistant Background Develop Severe Hyperglycemia and Type 2 Diabetes on a Western-Type Diet
Source: Biomedicines. 2022 Jun 16;10(6):1429. doi: 10.3390/biomedicines10061429 (PMC9220196; doi:10.3390/biomedicines10061429)
Supplement: Supplementary file 1 [file biomedicines-10-01429-s001.zip › biomedicines-1741286-supplementary.xlsx]

## Sheet: Glucose
Plasma glucose levels of C3H-Ldlr-/- and C3H-Apoe-/- mice
ID	Label	Strains	Sex	diet&week	GLUCOSE
5012-14	LC	C3HapoE	F	Chow	295.907		Male	Mean			Female	Mean
5012-15	RC	C3HapoE	F	Chow	227.515			Chow	Western			Chow	Western
5012-16	LRC	C3HapoE	F	Chow	213.552		C3H-Apoe-/-	229.44	398.056		C3H-Apoe-/-	232.709	297.382
5048-17	LC	C3HapoE	F	Chow	197.153		C3H-LDLR-/-	122.499	304.736		C3H-LDLR-/-	144.081	381.748
5048-18	RC	C3HapoE	F	Chow	248.569
5048-19	LRC	C3HapoE	F	Chow	211.636		Male				Female
5048-20	NO	C3HapoE	F	Chow	219.986		SE	Chow	Western		Mean	Chow	Western
5048-21	Ft	C3HapoE	F	Chow	238.275		C3H-Apoe-/-	17.5003	46.3653		C3H-Apoe-/-	6.3733	31.1135
5247-25	LC	C3HapoE	F	Chow	282.601		C3H-LDLR-/-	5.90073	21.7584		C3H-LDLR-/-	12.3962	25.4379
5247-26	NO	C3HapoE	F	Chow	299.329
5251-27	LRC	C3HapoE	F	Chow	212.156
5251-28	NO	C3HapoE	F	Chow	237.591
5273-29	NO	C3HapoE	F	Chow	239.097
6918-43	LC	C3HapoE	F	Chow	250.13
6918-44	NO	C3HapoE	F	Chow	216.071		Female					Female
6918-45	LRC	C3HapoE	F	Chow	173.689		t-Test: Two-Sample Assuming Equal Variances					t-Test: Two-Sample Assuming Equal Variances
6918-46	NO	C3HapoE	F	Chow	191.732		Apoe-/- vs LDLR-/-, chow					Apoe-/-: chow vs Western
6974-55	LRC	C3HapoE	F	Chow	260.315			Variable 1	Variable 2				Variable 1	Variable 2
6974-56	NO	C3HapoE	F	Chow	222.998		Mean	232.709	144.081			Mean	249.824	297.382
5864-44	Ft	C3HapoE-/-	F	Chow	215.88		Variance	1096.71	4456.3			Variance	2667.66	5808.29
Average		C3HapoE-/-	F		232.709		Observations	20	29			Observations	26	6
SE		C3HapoE-/-LDLR?	F		6.3733		Pooled Variance	3098.17				Pooled Variance	3191.09
							Hypothesized Mean Difference	0				Hypothesized Mean Difference	0
ID	Label	Strains	Sex	diet&week	GLUCOSE		df	47				df	30
6918-47	RP	C3HapoE	M	Chow	229.131		t Stat	5.47817				t Stat	-1.85884
6973-52	LC	C3HapoE	M	Chow	161.533		P(T<=t) one-tail	8.21538e-07				P(T<=t) one-tail	0.0364422
6973-53	RC	C3HapoE	M	Chow	267.899		t Critical one-tail	1.67793				t Critical one-tail	1.69726
7011-59	RC	C3HapoE-/-	M	Chow	203.778		P(T<=t) two-tail	1.64308e-06				P(T<=t) two-tail	0.0728843
7011-60	LRC	C3HapoE-/-	M	Chow	211.554		t Critical two-tail	2.01174				t Critical two-tail	2.04227
7011-61	NO	C3HapoE-/-	M	Chow	211.691
6859-70	LC	C3HapoE-/-	M	Chow	133.169		Male					Male
7115-74	LC	C3HapoE-/-	M	Chow	244.304		t-Test: Two-Sample Assuming Equal Variances					t-Test: Two-Sample Assuming Equal Variances
7115-75	RC	C3HapoE-/-	M	Chow	221.185		Apoe-/- vs LDLR-/-		Chow			Apoe-/-: chow vs Western
7115-76	LRC	C3HapoE-/-	M	Chow	334.258			Variable 1	Variable 2				Variable 1	Variable 2
7115-77	NO	C3HapoE-/-	M	Chow	305.338		Mean	229.44	122.499			Mean	229.44	398.056
Average		C3HapoE-/-	M		229.44		Variance	3368.85	835.647			Variance	3368.85	8598.97
SE		C3HapoE-/-LDLR?	M		17.5003		Observations	11	24			Observations	11	4
							Pooled Variance	1603.29				Pooled Variance	4575.8
ID	Label	Strains	Sex	diet&week	GLUCOSE		Hypothesized Mean Difference	0				Hypothesized Mean Difference	0
6975-57	LC	C3HLDLR	F	Chow	97.057		df	33				df	13
7044-70	NO	C3HLDLR	F	Chow	120.383		t Stat	7.33511				t Stat	-4.2692
4948-1	LC	C3HLDLR-/-	F	Chow	220.342		P(T<=t) one-tail	1.01039e-08				P(T<=t) one-tail	0.000457009
4948-2	RC	C3HLDLR-/-	F	Chow	260.972		t Critical one-tail	1.69236				t Critical one-tail	1.77093
4948-3	LRC	C3HLDLR-/-	F	Chow	267.598		P(T<=t) two-tail	2.02077e-08				P(T<=t) two-tail	0.000914019
7020-68	RC	C3HLDLR-/-	F	Chow	94.949		t Critical two-tail	2.03452				t Critical two-tail	2.16037
7020-69	LRC	C3HLDLR-/-	F	Chow	144.504
5853-38	LC	C3HLDLR-/-	F	Chow	181.766		Female					Male
5853-39	RC	C3HLDLR-/-	F	Chow	235.647		t-Test: Two-Sample Assuming Equal Variances					t-Test: Two-Sample Assuming Equal Variances
5853-40	LRC	C3HLDLR-/-	F	Chow	346.667		LDLR-/-: chow vs Western					LDLR-/-: chow vs Western
5853-41	NO	C3HLDLR-/-	F	Chow	193.046			Variable 1	Variable 2				Variable 1	Variable 2
5853-42	Ft	C3HLDLR-/-	F	Chow	197.591		Mean	232.709	378.282			Mean	122.499	304.736
6634-55	LC	C3HLDLR-/-	F	Chow	120.542		Variance	1096.71	6085.47			Variance	835.647	5681.12
6633-56	RC	C3HLDLR-/-	F	Chow	104.871		Observations	20	13			Observations	24	12
6633-57	LRC	C3HLDLR-/-	F	Chow	118.275		Pooled Variance	3027.85				Pooled Variance	2403.3
6633-58	NO	C3HLDLR-/-	F	Chow	118.96		Hypothesized Mean Difference	0				Hypothesized Mean Difference	0
6633-59	Ft	C3HLDLR-/-	F	Chow	108.933		df	31				df	34
6669-60	LC	C3HLDLR-/-	F	Chow	117.014		t Stat	-7.4258				t Stat	-10.5142
6669-61	RC	C3HLDLR-/-	F	Chow	81.504		P(T<=t) one-tail	1.15268e-08				P(T<=t) one-tail	1.5902e-12
6669-62	LRC	C3HLDLR-/-	F	Chow	118.468		t Critical one-tail	1.69552				t Critical one-tail	1.69092
6669-63	NO	C3HLDLR-/-	F	Chow	89.115		P(T<=t) two-tail	2.30536e-08				P(T<=t) two-tail	3.18039e-12
6710-68	LC	C3HLDLR-/-	F	Chow	68.591		t Critical two-tail	2.03951				t Critical two-tail	2.03224
6710-69	NO	C3HLDLR-/-	F	Chow	97.709
7108-78	LC	C3HLDLR-/-	F	Chow	102.928
7108-79	RC	C3HLDLR-/-	F	Chow	110.046		Female					Male
7108-80	LRC	C3HLDLR-/-	F	Chow	148.017		t-Test: Two-Sample Assuming Equal Variances					t-Test: Two-Sample Assuming Equal Variances
7108-81	NO	C3HLDLR-/-	F	Chow	105.787		Apoe: chow vs Western					LDLR-/-: chow vs Western
7108-82	P	C3HLDLR-/-	F	Chow	90.766			Variable 1	Variable 2				Variable 1	Variable 2
7109-87	P	C3HLDLR-/-	F	Chow	116.295		Mean	232.709	297.382			Mean	122.499	304.736
Average		C3HLDLR-/-	F		144.081		Variance	1096.71	5808.29			Variance	835.647	5681.12
SE		C3HLDLR-/-	F		12.3962		Observations	20	6			Observations	24	12
							Pooled Variance	2078.29				Pooled Variance	2403.3
							Hypothesized Mean Difference	0				Hypothesized Mean Difference	0
							df	24				df	34
ID	Label	Strains	Sex	diet&week	GLUCOSE		t Stat	-3.0477				t Stat	-10.5142
6866-40	LRC	C3HLDL	M	Chow	165.832		P(T<=t) one-tail	0.00276965				P(T<=t) one-tail	1.5902e-12
6866-41	RC	C3HLDL	M	Chow	163.778		t Critical one-tail	1.71088				t Critical one-tail	1.69092
6866-42	RP	C3HLDL	M	Chow	116.331		P(T<=t) two-tail	0.0055393				P(T<=t) two-tail	3.18039e-12
6963-48	LC	C3HLDLR	M	Chow	112.827		t Critical two-tail	2.0639				t Critical two-tail	2.03224
6963-49	RC	C3HLDLR	M	Chow	136.728
6963-50	LRC	C3HLDLR	M	Chow	103.053
6963-51	NO	C3HLDLR	M	Chow	72.389		Female					Male
6976-54	LRC	C3HLDLR	M	Chow	118.905		t-Test: Two-Sample Assuming Equal Variances					t-Test: Two-Sample Assuming Equal Variances
7018-63	LC	C3HLDLR-/-	M	Chow	154.086		Apoe-/- vs LDLR-/-		Western			Apoe-/- vs LDLR-/-		Western
7018-64	RC	C3HLDLR-/-	M	Chow	122.081			Variable 1	Variable 2				Variable 1	Variable 2
7018-65	LRC	C3HLDLR-/-	M	Chow	126.105		Mean	297.382	381.748			Mean	398.056	304.736
7019-66	P	C3HLDLR-/-	M	Chow	146.968		Variance	5808.29	7117.95			Variance	8598.97	5681.12
7019-67	NO	C3HLDLR-/-	M	Chow	167.447		Observations	6	11			Observations	4	12
6709-64	LC	C3HLDLR-/-	M	Chow	116.864		Pooled Variance	6681.4				Pooled Variance	6306.37
6709-65	RP	C3HLDLR-/-	M	Chow	90.996		Hypothesized Mean Difference	0				Hypothesized Mean Difference	0
6709-66	NO	C3HLDLR-/-	M	Chow	97.837		df	15				df	14
6709-67	Ft	C3HLDLR-/-	M	Chow	88.366		t Stat	-2.03367				t Stat	2.03539
6923-71	LC	C3HLDLR-/-	M	Chow	95.524		P(T<=t) one-tail	0.0300345				P(T<=t) one-tail	0.0305992
6923-72	RC	C3HLDLR-/-	M	Chow	157.645		t Critical one-tail	1.75305				t Critical one-tail	1.76131
6923-73	NO	C3HLDLR-/-	M	Chow	133.306		P(T<=t) two-tail	0.0600691				P(T<=t) two-tail	0.0611984
7109-83	LC	C3HLDLR-/-	M	Chow	86.535		t Critical two-tail	2.13145				t Critical two-tail	2.14479
7109-84	RC	C3HLDLR-/-	M	Chow	80.482
7109-85	LRC	C3HLDLR-/-	M	Chow	143.029
7109-86	NO	C3HLDLR-/-	M	Chow	142.861
Average		C3HLDLR-/-	M		122.499
SE		C3HLDLR-/-	M		5.90073
ID	Label	Strains	Sex	diet&week	GLUCOSE	Triglyceride	total
6918-43	LC	C3HapoE	F	Western	251.307	119.915	1100.56
6918-44	NO	C3HapoE	F	Western	214.757	127.366	1036.92
6918-45	LRC	C3HapoE	F	Western	262.724	118.605	1066.62
6918-46	NO	C3HapoE	F	Western	296.865	153.465	1552.55
6974-55	LRC	C3HapoE	F	Western	327.056	145.062	790.8
6974-56	NO	C3HapoE	F	Western	431.582	173.704	904.581
Average		C3HapoE	F		297.382	139.686	1075.34
SE		C3HapoE	F		31.1135	8.87519	106.464
				diet&week	GLUCOSE	Triglyceride	total
6973-52	LC	C3HapoE	M	Western	261.218	155.819	889.14
6973-53	RC	C3HapoE	M	Western	420.177	188.082	1043.76
7011-59	RC	C3HapoE-/-	M	Western	456.606	165.153	884.151
7011-60	LRC	C3HapoE-/-	M	Western	454.224	146.198	850.953
Average		C3HapoE	M		398.056	163.813	917
SE		C3HapoE	M		46.3653	8.9674	43.0937
				diet&week	GLUCOSE	Triglyceride	total
4948-1	LC	C3HLDLR-/-	F	Western	397.782	133.282	806.592
4948-2	RC	C3HLDLR-/-	F	Western	370.075	121.266	936.87
4948-3	LRC	C3HLDLR-/-	F	Western	399.644	116.783	974.343
6975-57	LC	C3HLDLR	F	Western	275.13	205.354	841.872
7020-68	RC	C3HLDLR-/-	F	Western	277.035	174.764	844.425
7020-69	LRC	C3HLDLR-/-	F	Western	250.862	177.639	641.547
7044-70	NO	C3HLDLR	F	Western	520.415	216.364	1111.29
4978-7	LC	C3HLDLR-/-	F	Western	404.846	101.266	796.515
4978-8	RC	C3HLDLR-/-	F	Western	403.833	100.366	897.804
4978-9	LRC	C3HLDLR-/-	F	Western	422.505	137.11	1057.07
4978-10	no	C3HLDLR-/-	F	Western	477.098	113.63	1037.8
5083-23	NO	C3HLDLR?	F	Western	337.002	79.691	612.147
5083-24	Ft	C3HLDLR?	F	Western	381.437	90.294	924.141
Average		C3HLDLR-/-	F		381.748	145.257	904.194
SE		C3HLDLR-/-	F		25.4379	12.4805	41.3083
				diet&week	GLUCOSE	Triglyceride	total
6866-40	LRC	C3HLDL	M	Western	243.641	134.285	616.92
6866-41	RC	C3HLDL	M	Western	208.487	128.123	640.959
6866-42	RP	C3HLDL	M	Western	308.583	290.882	645.909
6963-48	LC	C3HLDLR	M	Western	304.86	235.203	1057.78
6963-49	RC	C3HLDLR	M	Western	262.177	215.695	753.207
6963-51	NO	C3HLDLR	M	Western	216.263	132.135	489.471
6976-54	LRC	C3HLDLR	M	Western	392.069	201.892	715.038
7018-63	LC	C3HLDLR-/-	M	Western	281.855	158.437	503.931
7018-64	RC	C3HLDLR-/-	M	Western	339.386	225.691	781.293
7018-65	LRC	C3HLDLR-/-	M	Western	436.374	243.871	886.278
7019-66	P	C3HLDLR-/-	M	Western	255.009	178.358	706.527
7019-67	NO	C3HLDLR-/-	M	Western	408.127	285.509	831.657
Average		C3HLDLR-/-	M		304.736	202.507	719.081
SE		C3HLDLR-/-	M		21.7584	16.4814	46.1764

## Sheet: Lipids on chow + Western
Plasma lipid and glucose levels of C3H-LDLR on chow and Western diets
C3H-LDLR_plasma lipids on chow diet																		Female					Male
ID	Label	Strains	Sex	diet&week	GLUCOSE		Triglyceride	total				Chow
5012-14	LC	C3HapoE	F	chow	295.907		89.414	473.914						Total chol	HDL	Triglyceride		t-Test: Two-Sample Assuming Equal Variances					t-Test: Two-Sample Assuming Equal Variances
5012-15	RC	C3HapoE	F	chow	227.515		76.19	421.061				Male	LDLR-/-	285.75	99.057	100.093		total cholesterol, chow					total cholesterol, chow
5012-16	LRC	C3HapoE	F	chow	213.552		86.364	412.635					Apoe-/-	344.131	56.986	150.4			Variable 1	Variable 2				Variable 1	Variable 2
5048-17	LC	C3HapoE	F	chow	197.153		69.374	357.955										Mean	419.236	302.363			Mean	344.131	285.75
5048-18	RC	C3HapoE	F	chow	248.569		67.797	378.047										Variance	3649.61	6145.29			Variance	6667.2	2465.23
5048-19	LRC	C3HapoE	F	chow	211.636		66.631	246.591					LDLR-/-	10.135	5.5653	4.19787		Observations	26	29			Observations	11	24
5048-20	NO	C3HapoE	F	chow	219.986		68.104	401.204					Apoe-/-	24.6193	2.10185	15.2725		Pooled Variance	4968.08				Pooled Variance	3738.55
5048-21	Ft	C3HapoE	F	chow	238.275		74.143	381.347										Hypothesized Mean Difference	0				Hypothesized Mean Difference	0
5247-25	LC	C3HapoE	F	chow	282.601		129.351	476.389										df	53				df	33
5247-26	NO	C3HapoE	F	chow	299.329		105.115	403.62				Chow						t Stat	6.1394				t Stat	2.62233
5251-27	LRC	C3HapoE	F	chow	212.156		94.429	453.586						Total chol	HDL	Triglyceride		P(T<=t) one-tail	5.42744e-08				P(T<=t) one-tail	0.00655615
5251-28	NO	C3HapoE	F	chow	237.591		115.432	482.576				Female	LDLR-/-	302.363	76.9115	115.614		t Critical one-tail	1.67412				t Critical one-tail	1.69236
5273-29	NO	C3HapoE	F	chow	239.097		84.399	465.842					Apoe-/-	419.236	53.0083	93.4671		P(T<=t) two-tail	1.08549e-07				P(T<=t) two-tail	0.0131123
6918-43	LC	C3HapoE	F	chow	250.13		97.663	439.916										t Critical two-tail	2.00575				t Critical two-tail	2.03452
6918-44	NO	C3HapoE	F	chow	216.071		138.481	409.512
6918-45	LRC	C3HapoE	F	chow	173.689		103.579	375.926					LDLR-/-	14.557	2.07174	11.2468
6918-46	NO	C3HapoE	F	chow	191.732		125.053	412.399					Apoe-/-	11.8478	7.0913	4.54696		t-Test: Two-Sample Assuming Equal Variances					t-Test: Two-Sample Assuming Equal Variances
6974-55	LRC	C3HapoE	F	chow	260.315		98.953	387.769										total cholesterol, Western					total cholesterol, Western
6974-56	NO	C3HapoE	F	chow	222.998		99.833	354.596											Variable 1	Variable 2				Variable 1	Variable 2
5025-30	LC	C3HapoE	F	chow	370.103		128.819	504.082										Mean	1075.34	904.194			Mean	1075.34	904.194
5025-31	RC	C3HapoE	F	chow	398.795		132.504	556.406										Variance	68008	18770.1			Variance	68008	18770.1
5037-35	LC	C3HapoE	F	chow	252.485		67.859	374.924										Observations	6	11			Observations	6	11
5037-36	RC	C3HapoE	F	chow	296.153		88.309	487.348										Pooled Variance	35182.8				Pooled Variance	35182.8
5037-37	NO	C3HapoE	F	chow	240.712		63.54	415.522										Hypothesized Mean Difference	0				Hypothesized Mean Difference	0
5864-43	NO	C3HapoE-/-	F	chow	282.984		70.847	413.636										df	15				df	15
5864-44	Ft	C3HapoE-/-	F	chow	215.88		87.961	413.342										t Stat	1.79781				t Stat	1.79781
Average		C3HapoE-/-	F	chow	249.824		93.4671	419.236										P(T<=t) one-tail	0.0461812				P(T<=t) one-tail	0.0461812
SE		C3HapoE-/-	F	chow	10.1293		4.54696	11.8478										t Critical one-tail	1.75305				t Critical one-tail	1.75305
																		P(T<=t) two-tail	0.0923623				P(T<=t) two-tail	0.0923623
ID	Label	Strains	Sex	diet&week	GLUCOSE		Triglyceride	total										t Critical two-tail	2.13145				t Critical two-tail	2.13145
6918-47	RP	C3HapoE	M	chow	229.131		209.144	377.34
6973-52	LC	C3HapoE	M	chow	161.533		97.561	449.049
6973-53	RC	C3HapoE	M	chow	267.899		90.949	457.769				Western						t-Test: Two-Sample Assuming Equal Variances					t-Test: Two-Sample Assuming Equal Variances
7011-59	RC	C3HapoE-/-	M	chow	203.778		168.429	384.293						Total chol	HDL	Triglyceride		Triglyceride, chow					Triglyceride, chow
7011-60	LRC	C3HapoE-/-	M	chow	211.554		166.669	358.426				Male	LDLR-/-	719.081	94.746	202.507			Variable 1	Variable 2				Variable 1	Variable 2
7011-61	NO	C3HapoE-/-	M	chow	211.691		130.416	276.818					Apoe-/-	917	50.109	163.813		Mean	93.4671	115.614			Mean	150.4	100.093
6859-70	LC	C3HapoE-/-	M	chow	133.169		50.295	162.803										Variance	537.547	3668.25			Variance	2565.75	422.931
7115-74	LC	C3HapoE-/-	M	chow	244.304		186.36	322.855										Observations	26	29			Observations	11	24
7115-75	RC	C3HapoE-/-	M	chow	221.185		187.893	301.669					LDLR-/-	46.1764	5.42836	16.4814		Pooled Variance	2191.5				Pooled Variance	1072.27
7115-76	LRC	C3HapoE-/-	M	chow	334.258		182.671	338.697					Apoe-/-	43.0937	4.3044	8.9674		Hypothesized Mean Difference	0				Hypothesized Mean Difference	0
7115-77	NO	C3HapoE-/-	M	chow	305.338		184.014	355.722										df	53				df	33
Average		C3HapoE-/-	M	chow	229.44		150.4	344.131										t Stat	-1.75161				t Stat	4.21933
SE		C3HapoE-/-	M	chow	17.5003		15.2725	24.6193				Western						P(T<=t) one-tail	0.0428125				P(T<=t) one-tail	8.98982e-05
														Total chol	HDL	Triglyceride		t Critical one-tail	1.67412				t Critical one-tail	1.69236
ID	Label	Strains	Sex	diet&week	GLUCOSE	HDL	Triglyceride	total	non-HDL			Female	LDLR-/-	904.194	44.4828	145.257		P(T<=t) two-tail	0.085625				P(T<=t) two-tail	0.000179796
6975-57	LC	C3HLDLR	F	chow	97.057	140.766	64.932	260.85	120.084				Apoe-/-	1075.34	31.5612	139.686		t Critical two-tail	2.00575				t Critical two-tail	2.03452
7044-70	NO	C3HLDLR	F	chow	120.383	135.069	74.43	224.318	89.249
4948-1	LC	C3HLDLR-/-	F	chow	220.342	107.175	66.242	342.34	235.165
4948-2	RC	C3HLDLR-/-	F	chow	260.972	81.204	77.807	422.828	341.624				LDLR-/-	41.3083	6.63096	12.4805		t-Test: Two-Sample Assuming Equal Variances					t-Test: Two-Sample Assuming Equal Variances
4948-3	LRC	C3HLDLR-/-	F	chow	267.598	82.242	88.002	414.697	332.455				Apoe-/-	106.464	2.13776	8.87519		Triglyceride, Western					Triglyceride, Western
7020-68	RC	C3HLDLR-/-	F	chow	94.949	121.161	67.613	205.816	84.655										Variable 1	Variable 2				Variable 1	Variable 2
7020-69	LRC	C3HLDLR-/-	F	chow	144.504	128.781	68.084	266.271	137.49									Mean	139.686	145.257			Mean	163.813	202.507
5853-38	LC	C3HLDLR-/-	F	chow	181.766	103.032	125.094	355.539	252.507									Variance	472.614	1713.39			Variance	321.657	3259.64
5853-39	RC	C3HLDLR-/-	F	chow	235.647	94.596	208.244	452.938	358.342									Observations	6	11			Observations	4	12
5853-40	LRC	C3HLDLR-/-	F	chow	346.667	78.615	330.656	522.407	443.792									Pooled Variance	1299.8				Pooled Variance	2630.07
5853-41	NO	C3HLDLR-/-	F	chow	193.046	91.488	166.75	288.485	196.997									Hypothesized Mean Difference	0				Hypothesized Mean Difference	0
5853-42	Ft	C3HLDLR-/-	F	chow	197.591	93.636	180.404	354.125	260.489									df	15				df	14
6634-55	LC	C3HLDLR-/-	F	chow	120.542	103.866	164.051	264.342	160.476									t Stat	-0.304445				t Stat	-1.30683
6633-56	RC	C3HLDLR-/-	F	chow	104.871	84.258	114.144	225.664	141.406									P(T<=t) one-tail	0.382486				P(T<=t) one-tail	0.106166
6633-57	LRC	C3HLDLR-/-	F	chow	118.275	87.408	143.916	203.651	116.243									t Critical one-tail	1.75305				t Critical one-tail	1.76131
6633-58	NO	C3HLDLR-/-	F	chow	118.96	110.007	128.115	313.343	203.336									P(T<=t) two-tail	0.764972				P(T<=t) two-tail	0.212332
6633-59	Ft	C3HLDLR-/-	F	chow	108.933	101.661	75.763	323.417	221.756									t Critical two-tail	2.13145				t Critical two-tail	2.14479
6669-60	LC	C3HLDLR-/-	F	chow	117.014	103.944	82.2085	347.917	243.973
6669-61	RC	C3HLDLR-/-	F	chow	81.504	102.369	77.513	309.861	207.492
6669-62	LRC	C3HLDLR-/-	F	chow	118.468	104.103	57.506	319.686	215.583
6669-63	NO	C3HLDLR-/-	F	chow	89.115	107.802	83.618	293.942	186.14									Chow vs Western		Triglyceride
6710-68	LC	C3HLDLR-/-	F	chow	68.591	102.843	54.9555	309.612	206.769
6710-69	NO	C3HLDLR-/-	F	chow	97.709	103.08	60.465	315.83	212.75									t-Test: Two-Sample Assuming Unequal Variances					t-Test: Two-Sample Assuming Unequal Variances
7108-78	LC	C3HLDLR-/-	F	chow	102.928	95.238	113.98	229.266	134.028									Apoe: Female					Apoe: Male
7108-79	RC	C3HLDLR-/-	F	chow	110.046	104.316	160.594	258.398	154.082										Variable 1	Variable 2				Variable 1	Variable 2
7108-80	LRC	C3HLDLR-/-	F	chow	148.017	91.329	193.908	267.052	175.723									Mean	93.4671	139.686			Mean	150.4	163.813
7108-81	NO	C3HLDLR-/-	F	chow	105.787	95.589	127.223	246.244	150.655									Variance	537.547	472.614			Variance	2565.75	321.657
7108-82	P	C3HLDLR-/-	F	chow	90.766	90.981	103.5	195.548	104.567									Observations	26	6			Observations	11	4
7109-87	P	C3HLDLR-/-	F	chow	116.295	72.198	93.076	234.137	161.939									Hypothesized Mean Difference	0				Hypothesized Mean Difference	0
Average		C3HLDLR-/-	F	chow	144.081	100.647	115.614	302.363	201.716									df	8				df	13
SE		C3HLDLR-/-	F	chow	12.3962	2.9602	11.2468	14.557	15.7223									t Stat	-4.63481				t Stat	-0.757339
																		P(T<=t) one-tail	0.000838748				P(T<=t) one-tail	0.231177
ID	Label	Strains	Sex	diet&week	GLUCOSE	HDL	Triglyceride	total	non-HDL									t Critical one-tail	1.85955				t Critical one-tail	1.77093
6866-40	LRC	C3HLDL	M	chow	165.832	151.347	84.542	340.749	189.402									P(T<=t) two-tail	0.0016775				P(T<=t) two-tail	0.462354
6866-41	RC	C3HLDL	M	chow	163.778	151.644	95.412	341.869	190.225									t Critical two-tail	2.306				t Critical two-tail	2.16037
6866-42	RP	C3HLDL	M	chow	116.331	156.528	111.952	308.401	151.873
6963-48	LC	C3HLDLR	M	chow	112.827	147.129	79.609	261.616	114.487
6963-49	RC	C3HLDLR	M	chow	136.728	179.613	88.738	307.045	127.432									t-Test: Two-Sample Assuming Unequal Variances					t-Test: Two-Sample Assuming Unequal Variances
6963-50	LRC	C3HLDLR	M	chow	103.053	148.833	89.864	310.227	161.394									LDLR: Female					LDLR: Male
6963-51	NO	C3HLDLR	M	chow	72.389	129.447	62.557	222.138	92.691										Variable 1	Variable 2				Variable 1	Variable 2
6976-54	LRC	C3HLDLR	M	chow	118.905	170.586	71.994	303.805	133.219									Mean	115.614	145.257			Mean	100.093	202.507
7018-63	LC	C3HLDLR-/-	M	chow	154.086	161.484	98.114	334.857	173.373									Variance	3668.25	1713.39			Variance	422.931	3259.64
7018-64	RC	C3HLDLR-/-	M	chow	122.081	164.517	109.332	338.215	173.698									Observations	29	11			Observations	24	12
7018-65	LRC	C3HLDLR-/-	M	chow	126.105	224.673	124.254	369.327	144.654									Hypothesized Mean Difference	0				Hypothesized Mean Difference	0
7019-66	P	C3HLDLR-/-	M	chow	146.968	154.233	128.86	324.192	169.959									df	27				df	12
7019-67	NO	C3HLDLR-/-	M	chow	167.447	175.026	140.978	343.813	168.787									t Stat	-1.76443				t Stat	-6.02163
6709-64	LC	C3HLDLR-/-	M	chow	116.864	155.445	90.7735	279.142	123.697									P(T<=t) one-tail	0.044486				P(T<=t) one-tail	3.007e-05
6709-65	RP	C3HLDLR-/-	M	chow	90.996	142.137	97.979	249.543	107.406									t Critical one-tail	1.70329				t Critical one-tail	1.78229
6709-66	NO	C3HLDLR-/-	M	chow	97.837	147.492	106.091	279.018	131.526									P(T<=t) two-tail	0.088972				P(T<=t) two-tail	6.01401e-05
6709-67	Ft	C3HLDLR-/-	M	chow	88.366	120.876	131.898	294.315	173.439									t Critical two-tail	2.05183				t Critical two-tail	2.17881
6923-71	LC	C3HLDLR-/-	M	chow	95.524	182.721	74.634	282.239	99.518
6923-72	RC	C3HLDLR-/-	M	chow	157.645	172.065	101.717	265.682	93.617
6923-73	NO	C3HLDLR-/-	M	chow	133.306	168.588	78.565	232.508	63.92
7109-83	LC	C3HLDLR-/-	M	chow	86.535	133.431	91.355	185.853	52.422
7109-84	RC	C3HLDLR-/-	M	chow	80.482	145.929	128.925	266.39	120.461
7109-85	LRC	C3HLDLR-/-	M	chow	143.029	139.575	111.616	207.181	67.606
7109-86	NO	C3HLDLR-/-	M	chow	142.861	137.622	102.478	209.877	72.255
Average		C3HLDLR-/-	F	chow	122.499	156.706	100.093	285.75	129.044
SE		C3HLDLR-/-	F	chow	5.90073	4.39564	4.19787	10.135	8.48589
C3H-LDLR_plasma lipids on Western diet
ID	Label	Strains	Sex	diet&week	GLUCOSE		Triglyceride	total
6918-43	LC	C3HapoE	F	12	251.307		119.915	1100.56
6918-44	NO	C3HapoE	F	12	214.757		127.366	1036.92
6918-45	LRC	C3HapoE	F	12	262.724		118.605	1066.62
6918-46	NO	C3HapoE	F	12	296.865		153.465	1552.55
6974-55	LRC	C3HapoE	F	12	327.056		145.062	790.8
6974-56	NO	C3HapoE	F	12	431.582		173.704	904.581
Average		C3HapoE	F	Western	297.382		139.686	1075.34
SE		C3HapoE	F	Western	31.1135		8.87519	106.464
ID	Label	Strains	Sex	diet&week	GLUCOSE		Triglyceride	total
6973-52	LC	C3HapoE	M	12	261.218		155.819	889.14
6973-53	RC	C3HapoE	M	12	420.177		188.082	1043.76
7011-59	RC	C3HapoE-/-	M	12	456.606		165.153	884.151
7011-60	LRC	C3HapoE-/-	M	12	454.224		146.198	850.953
Average		C3HapoE	M	Western	398.056		163.813	917
SE		C3HapoE	M	Western	46.3653		8.9674	43.0937
ID	Label	Strains	Sex	diet&week	GLUCOSE	HDL	Triglyceride	total	non-HDL
6975-57	LC	C3HLDLR	F	12	275.13	84.834	205.354	841.872	757.038
7044-70	NO	C3HLDLR	F	12	520.415	123.657	216.364	1111.29	987.633
4948-1	LC	C3HLDLR-/-	F	12	397.782	58.491	133.282	806.592	748.101
4948-2	RC	C3HLDLR-/-	F	12	370.075	50.943	121.266	936.87	885.927
4948-3	LRC	C3HLDLR-/-	F	12	399.644	60.486	116.783	974.343	913.857
7020-68	RC	C3HLDLR-/-	F	12	277.035	81.693	174.764	844.425	762.732
7020-69	LRC	C3HLDLR-/-	F	12	250.862	73.593	177.639	641.547	567.954
4978-7	LC	C3HLDLR-/-	F	12	404.846	45.096	101.266	796.515	751.419
4978-8	RC	C3HLDLR-/-	F	12	403.833	43.173	100.366	897.804	854.631
4978-9	LRC	C3HLDLR-/-	F	12	422.505	68.775	137.11	1057.07	988.296
4978-10	no	C3HLDLR-/-	F	12	477.098	61.596	113.63	1037.8	976.206
Average		C3HLDLR-/-	F	Western	381.748	68.3943	145.257	904.194	835.799
SE		C3HLDLR-/-	F	Western	25.4379	6.88778	12.4805	41.3083	39.6665
ID	Label	Strains	Sex	diet&week	GLUCOSE	HDL	Triglyceride	total	non-HDL
6866-40	LRC	C3HLDL	M	12	243.641	147.279	134.285	616.92	469.641
6866-41	RC	C3HLDL	M	12	208.487	193.521	128.123	640.959	447.438
6866-42	RP	C3HLDL	M	12	308.583	167.403	290.882	645.909	478.506
6963-48	LC	C3HLDLR	M	12	304.86	179.169	235.203	1057.78	878.61
6963-49	RC	C3HLDLR	M	12	262.177	176.208	215.695	753.207	576.999
6963-51	NO	C3HLDLR	M	12	216.263	142.248	132.135	489.471	347.223
6976-54	LRC	C3HLDLR	M	12	392.069	161.571	201.892	715.038	553.467
7018-63	LC	C3HLDLR-/-	M	12	281.855	271.542	158.437	503.931	232.389
7018-64	RC	C3HLDLR-/-	M	12	339.386	163.734	225.691	781.293	617.559
7018-65	LRC	C3HLDLR-/-	M	12	436.374	210.936	243.871	886.278	675.342
7019-66	P	C3HLDLR-/-	M	12	255.009	232.929	178.358	706.527	473.598
7019-67	NO	C3HLDLR-/-	M	12	408.127	226.506	285.509	831.657	605.151
Average		C3HLDLR-/-	M	Western	304.736	189.42	202.507	719.081	529.66
SE		C3HLDLR-/-	M	Western	21.7584	11.2455	16.4814	46.1764	47.434

## Sheet: Glucose + triglyceride
Plasma lipid and glucose levels of C3H-LDLR on chow and Western diets
C3H-LDLR_plasma lipids on chow diet																									Female					Male
ID	Label	Strains	Sex	diet&week	GLUCOSE	Triglyceride				Chow
5012-14	LC	C3HapoE	F	chow	295.907	89.414						non-HDL	HDL	Triglyceride											t-Test: Two-Sample Assuming Equal Variances					t-Test: Two-Sample Assuming Equal Variances
5012-15	RC	C3HapoE	F	chow	227.515	76.19				Male	LDLR-/-	119.159	99.057	100.093											total cholesterol, chow					total cholesterol, chow
5012-16	LRC	C3HapoE	F	chow	213.552	86.364					Apoe-/-	420.124	56.986	150.4												Variable 1	Variable 2				Variable 1	Variable 2
5048-17	LC	C3HapoE	F	chow	197.153	69.374																			Mean	419.236	302.363			Mean	344.131	285.75
5048-18	RC	C3HapoE	F	chow	248.569	67.797																			Variance	3649.61	6145.29			Variance	6667.2	2465.23
5048-19	LRC	C3HapoE	F	chow	211.636	66.631					LDLR-/-	8.72704	5.5653	4.19787											Observations	26	29			Observations	11	24
5048-20	NO	C3HapoE	F	chow	219.986	68.104					Apoe-/-	50.1211	2.10185	15.2725											Pooled Variance	4968.08				Pooled Variance	3738.55
5048-21	Ft	C3HapoE	F	chow	238.275	74.143																			Hypothesized Mean Difference	0				Hypothesized Mean Difference	0
5247-25	LC	C3HapoE	F	chow	282.601	129.351																			df	53				df	33
5247-26	NO	C3HapoE	F	chow	299.329	105.115				Chow															t Stat	6.1394				t Stat	2.62233
5251-27	LRC	C3HapoE	F	chow	212.156	94.429						non-HDL	HDL	Triglyceride											P(T<=t) one-tail	5.42744e-08				P(T<=t) one-tail	0.00655615
5251-28	NO	C3HapoE	F	chow	237.591	115.432				Female	LDLR-/-	102.464	76.9115	115.614											t Critical one-tail	1.67412				t Critical one-tail	1.69236
5273-29	NO	C3HapoE	F	chow	239.097	84.399					Apoe-/-	303.573	53.0083	93.4671											P(T<=t) two-tail	1.08549e-07				P(T<=t) two-tail	0.0131123
6918-43	LC	C3HapoE	F	chow	250.13	97.663																			t Critical two-tail	2.00575				t Critical two-tail	2.03452
6918-44	NO	C3HapoE	F	chow	216.071	138.481
6918-45	LRC	C3HapoE	F	chow	173.689	103.579					LDLR-/-	8.68504	2.07174	11.2468
6918-46	NO	C3HapoE	F	chow	191.732	125.053					Apoe-/-	24.4408	7.0913	4.54696											t-Test: Two-Sample Assuming Equal Variances					t-Test: Two-Sample Assuming Equal Variances
6974-55	LRC	C3HapoE	F	chow	260.315	98.953																			total cholesterol, Western					total cholesterol, Western
6974-56	NO	C3HapoE	F	chow	222.998	99.833																				Variable 1	Variable 2				Variable 1	Variable 2
5025-30	LC	C3HapoE	F	chow	370.103	128.819																			Mean	1075.34	904.194			Mean	1075.34	904.194
5025-31	RC	C3HapoE	F	chow	398.795	132.504																			Variance	68008	18770.1			Variance	68008	18770.1
5037-35	LC	C3HapoE	F	chow	252.485	67.859																			Observations	6	11			Observations	6	11
5037-36	RC	C3HapoE	F	chow	296.153	88.309																			Pooled Variance	35182.8				Pooled Variance	35182.8
5037-37	NO	C3HapoE	F	chow	240.712	63.54																			Hypothesized Mean Difference	0				Hypothesized Mean Difference	0
5864-43	NO	C3HapoE-/-	F	chow	282.984	70.847																			df	15				df	15
5864-44	Ft	C3HapoE-/-	F	chow	215.88	87.961																			t Stat	1.79781				t Stat	1.79781
Average		C3HapoE-/-	F	chow	249.824	93.4671																			P(T<=t) one-tail	0.0461812				P(T<=t) one-tail	0.0461812
SE		C3HapoE-/-	F	chow	10.1293	4.54696																			t Critical one-tail	1.75305				t Critical one-tail	1.75305
																									P(T<=t) two-tail	0.0923623				P(T<=t) two-tail	0.0923623
ID	Label	Strains	Sex	diet&week	GLUCOSE	Triglyceride																			t Critical two-tail	2.13145				t Critical two-tail	2.13145
6918-47	RP	C3HapoE	M	chow	229.131	209.144
6973-52	LC	C3HapoE	M	chow	161.533	97.561
6973-53	RC	C3HapoE	M	chow	267.899	90.949				Western															t-Test: Two-Sample Assuming Equal Variances					t-Test: Two-Sample Assuming Equal Variances
7011-59	RC	C3HapoE-/-	M	chow	203.778	168.429						non-HDL	HDL	Triglyceride											Triglyceride, chow					Triglyceride, chow
7011-60	LRC	C3HapoE-/-	M	chow	211.554	166.669				Male	LDLR-/-	872.648	94.746	202.507												Variable 1	Variable 2				Variable 1	Variable 2
7011-61	NO	C3HapoE-/-	M	chow	211.691	130.416					Apoe-/-	933.328	50.109	163.813											Mean	93.4671	115.614			Mean	150.4	100.093
6859-70	LC	C3HapoE-/-	M	chow	133.169	50.295																			Variance	537.547	3668.25			Variance	2565.75	422.931
7115-74	LC	C3HapoE-/-	M	chow	244.304	186.36																			Observations	26	29			Observations	11	24
7115-75	RC	C3HapoE-/-	M	chow	221.185	187.893					LDLR-/-	38.1552	5.42836	16.4814											Pooled Variance	2191.5				Pooled Variance	1072.27
7115-76	LRC	C3HapoE-/-	M	chow	334.258	182.671					Apoe-/-	36.2302	4.3044	8.9674											Hypothesized Mean Difference	0				Hypothesized Mean Difference	0
7115-77	NO	C3HapoE-/-	M	chow	305.338	184.014																			df	53				df	33
Average		C3HapoE-/-	M	chow	229.44	150.4																			t Stat	-1.75161				t Stat	4.21933
SE		C3HapoE-/-	M	chow	17.5003	15.2725				Western															P(T<=t) one-tail	0.0428125				P(T<=t) one-tail	8.98982e-05
												non-HDL	HDL	Triglyceride											t Critical one-tail	1.67412				t Critical one-tail	1.69236
ID	Label	Strains	Sex	diet&week	GLUCOSE	Triglyceride				Female	LDLR-/-	1019.1	44.4828	145.257											P(T<=t) two-tail	0.085625				P(T<=t) two-tail	0.000179796
6975-57	LC	C3HLDLR	F	chow	97.057	64.932					Apoe-/-	1191.75	31.5612	139.686											t Critical two-tail	2.00575				t Critical two-tail	2.03452
7044-70	NO	C3HLDLR	F	chow	120.383	74.43
4948-1	LC	C3HLDLR-/-	F	chow	220.342	66.242
4948-2	RC	C3HLDLR-/-	F	chow	260.972	77.807					LDLR-/-	85.5936	6.63096	12.4805											t-Test: Two-Sample Assuming Equal Variances					t-Test: Two-Sample Assuming Equal Variances
4948-3	LRC	C3HLDLR-/-	F	chow	267.598	88.002					Apoe-/-	93.5053	2.13776	8.87519											Triglyceride, Western					Triglyceride, Western
7020-68	RC	C3HLDLR-/-	F	chow	94.949	67.613																				Variable 1	Variable 2				Variable 1	Variable 2
7020-69	LRC	C3HLDLR-/-	F	chow	144.504	68.084																			Mean	139.686	145.257			Mean	163.813	202.507
5853-38	LC	C3HLDLR-/-	F	chow	181.766	125.094																			Variance	472.614	1713.39			Variance	321.657	3259.64
5853-39	RC	C3HLDLR-/-	F	chow	235.647	208.244																			Observations	6	11			Observations	4	12
5853-40	LRC	C3HLDLR-/-	F	chow	346.667	330.656																			Pooled Variance	1299.8				Pooled Variance	2630.07
5853-41	NO	C3HLDLR-/-	F	chow	193.046	166.75																			Hypothesized Mean Difference	0				Hypothesized Mean Difference	0
5853-42	Ft	C3HLDLR-/-	F	chow	197.591	180.404																			df	15				df	14
6634-55	LC	C3HLDLR-/-	F	chow	120.542	164.051																			t Stat	-0.304445				t Stat	-1.30683
6633-56	RC	C3HLDLR-/-	F	chow	104.871	114.144																			P(T<=t) one-tail	0.382486				P(T<=t) one-tail	0.106166
6633-57	LRC	C3HLDLR-/-	F	chow	118.275	143.916																			t Critical one-tail	1.75305				t Critical one-tail	1.76131
6633-58	NO	C3HLDLR-/-	F	chow	118.96	128.115																			P(T<=t) two-tail	0.764972				P(T<=t) two-tail	0.212332
6633-59	Ft	C3HLDLR-/-	F	chow	108.933	75.763																			t Critical two-tail	2.13145				t Critical two-tail	2.14479
6669-60	LC	C3HLDLR-/-	F	chow	117.014	82.2085
6669-61	RC	C3HLDLR-/-	F	chow	81.504	77.513
6669-62	LRC	C3HLDLR-/-	F	chow	118.468	57.506
6669-63	NO	C3HLDLR-/-	F	chow	89.115	83.618				Chow		Total chol													Chow vs Western		Triglyceride
6710-68	LC	C3HLDLR-/-	F	chow	68.591	54.9555						Male	Female
6710-69	NO	C3HLDLR-/-	F	chow	97.709	60.465				Male	LDLR-/-	285.75	302.363												t-Test: Two-Sample Assuming Unequal Variances					t-Test: Two-Sample Assuming Unequal Variances
7108-78	LC	C3HLDLR-/-	F	chow	102.928	113.98					Apoe-/-	344.131	419.236												Apoe: Female					Apoe: Male
7108-79	RC	C3HLDLR-/-	F	chow	110.046	160.594																				Variable 1	Variable 2				Variable 1	Variable 2
7108-80	LRC	C3HLDLR-/-	F	chow	148.017	193.908					SE														Mean	93.4671	139.686			Mean	150.4	163.813
7108-81	NO	C3HLDLR-/-	F	chow	105.787	127.223					LDLR-/-	10.135	14.557												Variance	537.547	472.614			Variance	2565.75	321.657
7108-82	P	C3HLDLR-/-	F	chow	90.766	103.5					Apoe-/-	24.6193	11.8478												Observations	26	6			Observations	11	4
7109-87	P	C3HLDLR-/-	F	chow	116.295	93.076																			Hypothesized Mean Difference	0				Hypothesized Mean Difference	0
Average		C3HLDLR-/-	F	chow	144.081	115.614																			df	8				df	13
SE		C3HLDLR-/-	F	chow	12.3962	11.2468																			t Stat	-4.63481				t Stat	-0.757339
																									P(T<=t) one-tail	0.000838748				P(T<=t) one-tail	0.231177
ID	Label	Strains	Sex	diet&week	GLUCOSE	Triglyceride				Western															t Critical one-tail	1.85955				t Critical one-tail	1.77093
6866-40	LRC	C3HLDL	M	chow	165.832	84.542						Male	Female												P(T<=t) two-tail	0.0016775				P(T<=t) two-tail	0.462354
6866-41	RC	C3HLDL	M	chow	163.778	95.412				Male	LDLR-/-	719.081	904.194												t Critical two-tail	2.306				t Critical two-tail	2.16037
6866-42	RP	C3HLDL	M	chow	116.331	111.952					Apoe-/-	917	1075.34
6963-48	LC	C3HLDLR	M	chow	112.827	79.609
6963-49	RC	C3HLDLR	M	chow	136.728	88.738																			t-Test: Two-Sample Assuming Unequal Variances					t-Test: Two-Sample Assuming Unequal Variances
6963-50	LRC	C3HLDLR	M	chow	103.053	89.864					LDLR-/-	46.1764	41.3083												LDLR: Female					LDLR: Male
6963-51	NO	C3HLDLR	M	chow	72.389	62.557					Apoe-/-	43.0937	106.464													Variable 1	Variable 2				Variable 1	Variable 2
6976-54	LRC	C3HLDLR	M	chow	118.905	71.994																			Mean	115.614	145.257			Mean	100.093	202.507
7018-63	LC	C3HLDLR-/-	M	chow	154.086	98.114																			Variance	3668.25	1713.39			Variance	422.931	3259.64
7018-64	RC	C3HLDLR-/-	M	chow	122.081	109.332																			Observations	29	11			Observations	24	12
7018-65	LRC	C3HLDLR-/-	M	chow	126.105	124.254																			Hypothesized Mean Difference	0				Hypothesized Mean Difference	0
7019-66	P	C3HLDLR-/-	M	chow	146.968	128.86																			df	27				df	12
7019-67	NO	C3HLDLR-/-	M	chow	167.447	140.978																			t Stat	-1.76443				t Stat	-6.02163
6709-64	LC	C3HLDLR-/-	M	chow	116.864	90.7735																			P(T<=t) one-tail	0.044486				P(T<=t) one-tail	3.007e-05
6709-65	RP	C3HLDLR-/-	M	chow	90.996	97.979																			t Critical one-tail	1.70329				t Critical one-tail	1.78229
6709-66	NO	C3HLDLR-/-	M	chow	97.837	106.091																			P(T<=t) two-tail	0.088972				P(T<=t) two-tail	6.01401e-05
6709-67	Ft	C3HLDLR-/-	M	chow	88.366	131.898																			t Critical two-tail	2.05183				t Critical two-tail	2.17881
6923-71	LC	C3HLDLR-/-	M	chow	95.524	74.634
6923-72	RC	C3HLDLR-/-	M	chow	157.645	101.717
6923-73	NO	C3HLDLR-/-	M	chow	133.306	78.565
7109-83	LC	C3HLDLR-/-	M	chow	86.535	91.355
7109-84	RC	C3HLDLR-/-	M	chow	80.482	128.925
7109-85	LRC	C3HLDLR-/-	M	chow	143.029	111.616
7109-86	NO	C3HLDLR-/-	M	chow	142.861	102.478
Average		C3HLDLR-/-	F	chow	122.499	100.093
SE		C3HLDLR-/-	F	chow	5.90073	4.19787
C3H-LDLR_plasma lipids on Western diet
ID	Label	Strains	Sex	diet&week	GLUCOSE	Triglyceride
6918-43	LC	C3HapoE	F	12	251.307	119.915
6918-44	NO	C3HapoE	F	12	214.757	127.366
6918-45	LRC	C3HapoE	F	12	262.724	118.605
6918-46	NO	C3HapoE	F	12	296.865	153.465
6974-55	LRC	C3HapoE	F	12	327.056	145.062
6974-56	NO	C3HapoE	F	12	431.582	173.704
Average		C3HapoE	F	Western	297.382	139.686
SE		C3HapoE	F	Western	31.1135	8.87519
ID	Label	Strains	Sex	diet&week	GLUCOSE	Triglyceride
6973-52	LC	C3HapoE	M	12	261.218	155.819
6973-53	RC	C3HapoE	M	12	420.177	188.082
7011-59	RC	C3HapoE-/-	M	12	456.606	165.153
7011-60	LRC	C3HapoE-/-	M	12	454.224	146.198
Average		C3HapoE	M	Western	398.056	163.813
SE		C3HapoE	M	Western	46.3653	8.9674
ID	Label	Strains	Sex	diet&week	GLUCOSE	Triglyceride
6975-57	LC	C3HLDLR	F	12	275.13	205.354
7044-70	NO	C3HLDLR	F	12	520.415	216.364
4948-1	LC	C3HLDLR-/-	F	12	397.782	133.282
4948-2	RC	C3HLDLR-/-	F	12	370.075	121.266
4948-3	LRC	C3HLDLR-/-	F	12	399.644	116.783
7020-68	RC	C3HLDLR-/-	F	12	277.035	174.764
7020-69	LRC	C3HLDLR-/-	F	12	250.862	177.639
4978-7	LC	C3HLDLR-/-	F	12	404.846	101.266
4978-8	RC	C3HLDLR-/-	F	12	403.833	100.366
4978-9	LRC	C3HLDLR-/-	F	12	422.505	137.11
4978-10	no	C3HLDLR-/-	F	12	477.098	113.63
Average		C3HLDLR-/-	F	Western	381.748	145.257
SE		C3HLDLR-/-	F	Western	25.4379	12.4805
ID	Label	Strains	Sex	diet&week	GLUCOSE	Triglyceride
6866-40	LRC	C3HLDL	M	12	243.641	134.285
6866-41	RC	C3HLDL	M	12	208.487	128.123
6866-42	RP	C3HLDL	M	12	308.583	290.882
6963-48	LC	C3HLDLR	M	12	304.86	235.203
6963-49	RC	C3HLDLR	M	12	262.177	215.695
6963-51	NO	C3HLDLR	M	12	216.263	132.135
6976-54	LRC	C3HLDLR	M	12	392.069	201.892
7018-63	LC	C3HLDLR-/-	M	12	281.855	158.437
7018-64	RC	C3HLDLR-/-	M	12	339.386	225.691
7018-65	LRC	C3HLDLR-/-	M	12	436.374	243.871
7019-66	P	C3HLDLR-/-	M	12	255.009	178.358
7019-67	NO	C3HLDLR-/-	M	12	408.127	285.509
Average		C3HLDLR-/-	M	Western	304.736	202.507
SE		C3HLDLR-/-	M	Western	21.7584	16.4814

## Sheet: Redo_glucose + HDL-8-10-21
C3H-LDLR plasma lipids + glucose assays								Date: August 10, 2021					Female					Male
Glucose
ID	Label	Strains	Sex	DOB	Western date	Diet	Glucose	Total cholesterol	HDL	LDL			t-Test: Two-Sample Assuming Equal Variances					t-Test: Two-Sample Assuming Equal Variances					t-Test: Two-Sample Assuming Unequal Variances					t-Test: Two-Sample Assuming Unequal Variances
6974-55	LRC	C3HapoE	F	2014-12-30	2015-02-04	Western	561.747	936.279	30.984	905.295			HDL, Western					HDL, Western					non-LDL, M, Western					non-LDL, F, Western
6974-56	NO	C3HapoE	F	2014-12-30	2015-02-04	Western	703.476	1170.94	28.944	1141.99				Variable 1	Variable 2				Variable 1	Variable 2				Variable 1	Variable 2				Variable 1	Variable 2
8240-78	LC	C3HapoE-/-	F	2018-04-16	2018-05-28	Western	856.935	1401.97	33.99	1367.98			Mean	31.5612	44.4828			Mean	50.109	94.746			Mean	872.648	933.328			Mean	1191.75	1019.1
8240-79	RC	C3HapoE-/-	F	2018-04-16	2018-05-28	Western	845.763	1157.49	38.19	1119.3			Variance	22.85	219.848			Variance	74.1116	383.072			Variance	18925.7	5250.5			Variance	43716.2	36631.3
8240-80	LRC	C3HapoE-/-	F	2018-04-16	2018-05-28	Western	899.142	1449.89	25.698	1424.19			Observations	5	5			Observations	4	13			Observations	13	4			Observations	5	5
Average		C3HapoE-/-	F			Western	773.413	1223.31	31.5612	1191.75			Pooled Variance	121.349				Pooled Variance	321.28				Hypothesized Mean Difference	0				Hypothesized Mean Difference	0
SE		C3HapoE-/-	F			Western	62.3345	92.9293	2.13776	93.5053			Hypothesized Mean Difference	0				Hypothesized Mean Difference	0				df	10				df	8
													df	8				df	15				t Stat	-1.15327				t Stat	1.36199
ID	Label	Strains	Sex	DOB	Western date	Diet	Glucose	Total cholesterol	HDL	LDL			t Stat	-1.85468				t Stat	-4.35542				P(T<=t) one-tail	0.13781				P(T<=t) one-tail	0.105156
6973-52	LC	C3HapoE	M	2014-12-30	2015-02-04	Western	558.711	995.253	47.196	948.057			P(T<=t) one-tail	0.0503754				P(T<=t) one-tail	0.000282614				t Critical one-tail	1.81246				t Critical one-tail	1.85955
7011-59	RC	C3HapoE-/-	M	2015-02-03	2015-03-13	Western	687.255	1064.45	61.488	1002.97			t Critical one-tail	1.85955				t Critical one-tail	1.75305				P(T<=t) two-tail	0.275621				P(T<=t) two-tail	0.210313
7011-60	LRC	C3HapoE-/-	M	2015-02-03	2015-03-13	Western	570.21	882.255	50.802	831.453			P(T<=t) two-tail	0.100751				P(T<=t) two-tail	0.000565227				t Critical two-tail	2.22814				t Critical two-tail	2.306
8240-81	NO	C3HapoE-/-	M	2018-04-16	2018-05-28	Western	689.592	991.788	40.95	950.838			t Critical two-tail	2.306				t Critical two-tail	2.13145
Average		C3HapoE-/-	M			Western	626.442	983.437	50.109	933.328
SE		C3HapoE-/-	M			Western	35.8651	37.6507	4.3044	36.2302
													t-Test: Two-Sample Assuming Equal Variances					t-Test: Two-Sample Assuming Equal Variances					t-Test: Two-Sample Assuming Unequal Variances					t-Test: Two-Sample Assuming Unequal Variances
ID	Label	Strains	Sex	DOB	Western date	Diet	Glucose	Total cholesterol	HDL	LDL			HDL, Chow					HDL, Chow					non-LDL, M, chow					non-LDL, F, chow
6975-57	LC	C3HLDLR	F	2015-01-01	2015-02-04	Western	426.333	1104.29	48.882	1055.41				Variable 1	Variable 2				Variable 1	Variable 2				Variable 1	Variable 2				Variable 1	Variable 2
7044-70	NO	C3HLDLR	F	2015-02-06	2015-03-13	Western	867.684	1285.17	26.178	1258.99			Mean	53.0083	76.9115			Mean	56.986	99.057			Mean	119.159	420.124			Mean	102.464	303.573
7020-68	RC	C3HLDLR-/-	F	2015-01-29	2015-03-13	Western	521.736	986.841	62.328	924.513			Variance	452.579	17.1684			Variance	17.6712	557.505			Variance	1370.9	10048.5			Variance	301.72	5376.17
7020-69	LRC	C3HLDLR-/-	F	2015-01-29	2015-03-13	Western	417.312	804.393	52.482	751.911			Observations	7	4			Observations	4	18			Observations	18	4			Observations	4	7
4711-106		C3HLDLR				Western	603.864	1137.2	32.544	1104.66			Pooled Variance	307.442				Pooled Variance	476.53				Hypothesized Mean Difference	0				Hypothesized Mean Difference	0
Average		C3HLDLR-/-	F			Western	567.386	1063.58	44.4828	1019.1			Hypothesized Mean Difference	0				Hypothesized Mean Difference	0				df	3				df	7
SE		C3HLDLR-/-	F			Western	82.4656	80.3892	6.63096	85.5936			df	9				df	20				t Stat	-5.91574				t Stat	-6.92473
													t Stat	-2.17499				t Stat	-3.48652				P(T<=t) one-tail	0.00482446				P(T<=t) one-tail	0.000113126
ID	Label	Strains	Sex	DOB	Western date	Diet	Glucose	Total cholesterol	HDL	LDL			P(T<=t) one-tail	0.0288216				P(T<=t) one-tail	0.00116329				t Critical one-tail	2.35336				t Critical one-tail	1.89458
6976-54	LRC	C3HLDLR	M	2015-01-01	2015-02-04	Western	630.882	992.697	107.844	884.853			t Critical one-tail	1.83311				t Critical one-tail	1.72472				P(T<=t) two-tail	0.00964891				P(T<=t) two-tail	0.000226252
8053-74	RC	C3HLDLR	M	2017-12-20	2018-02-07	Western	523.56	1069.9	91.632	978.267			P(T<=t) two-tail	0.0576432				P(T<=t) two-tail	0.00232658				t Critical two-tail	3.18245				t Critical two-tail	2.36462
8053-75	LRC	C3HLDLR	M	2017-12-20	2018-02-07	Western	373.512	949.476	112.17	837.306			t Critical two-tail	2.26216				t Critical two-tail	2.08596
8053-76	NO	C3HLDLR	M	2017-12-20	2018-02-07	Western	521.829	938.508	52.242	886.266
9057-87	LC	C3HLDLR	M	2020-07-10	2020-08-20	Western	270.396	947.001	84.066	862.935
9057-88	RC	C3HLDLR	M	2020-07-10	2020-08-20	Western	427.875	927.537	88.752	838.785			Chow vs Western		HDL
9057-89	LRC	C3HLDLR	M	2020-07-10	2020-08-20	Western	227.952	850.17	100.878	749.292
9057-90	NO	C3HLDLR	M	2020-07-10	2020-08-20	Western	343.878	1032.53	82.866	949.668			t-Test: Two-Sample Assuming Unequal Variances					t-Test: Two-Sample Assuming Unequal Variances
9057-91	P	C3HLDLR	M	2020-07-10	2020-08-20	Western	394.779	1017.61	94.398	923.208			Apoe: female					Apoe: male
7018-63	LC	C3HLDLR-/-	M	2015-01-29	2015-03-13	Western	366.081	699.891	135.228	564.663				Variable 1	Variable 2				Variable 1	Variable 2
7018-64	RC	C3HLDLR-/-	M	2015-01-29	2015-03-13	Western	619.197	984.036	84.666	899.37			Mean	31.5612	53.0083			Mean	50.109	56.986
7018-65	LRC	C3HLDLR-/-	M	2015-01-29	2015-03-13	Western	765.972	1258.45	88.272	1170.18			Variance	22.85	452.579			Variance	74.1116	17.6712
7019-66	P	C3HLDLR-/-	M	2015-01-24	2015-03-13	Western	451.014	908.319	108.684	799.635			Observations	5	7			Observations	4	4
Average		C3HLDLR-/-	M			Western	455.148	967.394	94.746	872.648			Hypothesized Mean Difference	0				Hypothesized Mean Difference	0
SE		C3HLDLR-/-	M			Western	42.4164	35.3418	5.42836	38.1552			df	7				df	4
													t Stat	-2.57774				t Stat	-1.43565
ID	Label	Strains	Sex			Diet	Glucose	Total cholesterol	HDL	LDL			P(T<=t) one-tail	0.0182963				P(T<=t) one-tail	0.112219
7181-94	LC	C3HapoE-/-	F	2015-05-12		Chow	267.789	316.327	49.96	266.367			t Critical one-tail	1.89458				t Critical one-tail	2.13185
7181-96	LRC	C3HapoE-/-	F	2015-05-12		Chow	288.418	382.779	79.544	303.235			P(T<=t) two-tail	0.0365926				P(T<=t) two-tail	0.224439
7181-97	NO	C3HapoE-/-	F	2015-05-12		Chow	285.8	279.046	81.626	197.42			t Critical two-tail	2.36462				t Critical two-tail	2.77645
7259-102	LC	C3HapoE-/-	F	2015-05-26		Chow	291.908	452.31	36.188	416.122
7259-103	RC	C3HapoE-/-	F	2015-05-26		Chow	254.7	310.554	56.326	254.228
7259-104	NO	C3HapoE-/-	F	2015-05-26		Chow	239.976	394.162	25.22	368.942			t-Test: Two-Sample Assuming Unequal Variances					t-Test: Two-Sample Assuming Unequal Variances
8050-117	LRC	C3HapoE-/-	F	2017-11-28		Chow	274.192	360.894	42.194	318.7			LDLR: female					LDLR: male
7181-95	RC	C3HapoE-/-	F	2015-05-12		Chow	276.436	375.603	192.914?					Variable 1	Variable 2				Variable 1	Variable 2
8047-118	NO	C3HapoE-/-	F	2017-11-28		chow	358.253	497.702	245.076?				Mean	44.4828	76.9115			Mean	94.746	99.057
Average		C3HapoE-/-	F			chow	281.941	374.375	53.0083	303.573			Variance	219.848	17.1684			Variance	383.072	557.505
SE		C3HapoE-/-	F			chow	11.0387	23.1118	7.0913	24.4408			Observations	5	4			Observations	13	18
													Hypothesized Mean Difference	0				Hypothesized Mean Difference	0
ID	Label	Strains	Sex	DOB	Western date	Diet	Glucose	Total cholesterol	HDL	LDL			df	5				df	28
8050-113	LC	C3HapoE-/-	M	2017-11-28		Chow	233.619	442.303	51.282	391.021			t Stat	-4.66797				t Stat	-0.55452
8050-114	RC	C3HapoE-/-	M	2017-11-28		Chow	306.352	500.067	58.086	441.981			P(T<=t) one-tail	0.00274629				P(T<=t) one-tail	0.291813
8050-115	LRC	C3HapoE-/-	M	2017-11-28		Chow	256.336	365.128	61.37	303.758			t Critical one-tail	2.01505				t Critical one-tail	1.70113
8050-116	NO	C3HapoE-/-	M	2017-11-28		Chow	294.619	600.941	57.206	543.735			P(T<=t) two-tail	0.00549258				P(T<=t) two-tail	0.583626
Average		C3HapoE-/-	M			chow	272.731	477.11	56.986	420.124			t Critical two-tail	2.57058				t Critical two-tail	2.04841
SE		C3HapoE-/-	M			chow	16.8523	49.6761	2.10185	50.1211
ID	Label	Strains	Sex	DOB	Western date	Diet	Glucose	Total cholesterol	HDL	LDL
7204-105	LC	C3HLDLR-/-	F	2015-06-27		Chow	75.548	161.374	81.746	79.628
7204-106	RC	C3HLDLR-/-	F	2015-06-27		Chow	83.463	184.633	74.82	109.813
7204-107	LRC	C3HLDLR-/-	F	2015-06-27		Chow	85.551	178.667	78.702	99.965
7204-108	NO	C3HLDLR-/-	F	2015-06-27		Chow	127.854	192.826	72.378	120.448
Average		C3HLDLR-/-	F			chow	93.104	179.375	76.9115	102.464
SE		C3HLDLR-/-	F			chow	11.782	6.66529	2.07174	8.68504
ID	Label	Strains	Sex	DOB	Western date	Diet	Glucose	Total cholesterol	HDL	LDL
8053-73	LC	C3HLDLR	M	2017-12-20		Chow	146.816	223.921	121.938	101.983
8053-74	RC	C3HLDLR	M	2017-12-20		Chow	97.502	208.772	109.048	99.724
8053-75	LRC	C3HLDLR	M	2017-12-20		Chow	80.004	200.249	162.81	37.439
8053-76	NO	C3HLDLR	M	2017-12-20		Chow	192.36	229.585	83.626	145.959
8053-77	P	C3HLDLR	M	2017-12-20		Chow	198.951	225.598	115.732	109.866
7198-98	NO	C3HLDLR-/-	M	2015-05-18		Chow	175.19	210.092	59.888	150.204
7198-99	P	C3HLDLR-/-	M	2015-05-18		Chow	151.008	205.886	55.644	150.242
7199-100	NO	C3HLDLR-/-	M	2015-05-18		Chow	123.538	161.923	91.232	70.691
7199-101	P	C3HLDLR-/-	M	2015-05-18		Chow	120.375	191.946	96.638	95.308
8031-109	LC	C3HLDLR-/-	M	2017-11-15		Chow	219.658	244.129	117.214	126.915
8031-110	RC	C3HLDLR-/-	M	2017-11-15		Chow	189.509	250.425	104.684	145.741
8031-111	LRC	C3HLDLR-/-	M	2017-11-15		Chow	183.977	272.008	96.036	175.972
8031-112	NO	C3HLDLR-/-	M	2017-11-15		Chow	226.966	243.717	100.32	143.397
9141-119	LC	C3HLDLR-/-	M	2020-11-02		chow	140.194	223.619	87.03	136.589
9141-120	LRC	C3HLDLR-/-	M	2020-11-02		chow	124.052	254.962	85.308	169.654
9141-121	RC	C3HLDLR-/-	M	2020-11-02		chow	139.493	215.646	93.756	121.89
9141-122	NO	C3HLDLR-/-	M	2020-11-02		chow	155.215	182.654	96.278	86.376
9141-123	RP	C3HLDLR-/-	M	2020-11-02		chow	155.947	182.763	105.844	76.919
Average		C3HLDLR-/-	M			chow	156.709	218.216	99.057	119.159
SE		C3HLDLR-/-	M			chow	9.51321	6.73149	5.5653	8.72704

## Sheet: Insulin
Plasma insulin levels of C3H-Ldlr-/- and C3H-Apoe-/- mice
	genotype	treatment	Sex	place and food	Values	Outliers	Result		Mean	SE
4902-96	B6	western 12 weeks		snyder food problem	0.164		0.934
4902-97	B6	western 12 weeks		snyder food problem	0.092		0.426
4904-98	B6	western 12 weeks		snyder food problem	0.193		1.137
4904-99	B6	western 12 weeks		snyder food problem	0.093		0.435
4904-100	B6	western 12 weeks		snyder food problem	0.151		0.844
4917-103	B6	western 12 weeks		snyder food problem	0.158		0.889
4917-104	B6	western 12 weeks		snyder food problem	0.138		0.751
4999-27	B6	western 12 weeks		MR4 old food	0.358	Outlier	2.295
4999-28	B6	western 12 weeks		MR4 old food	0.182		1.056
4999-29	B6	western 12 weeks		MR4 old food	0.163		0.923
4999-30	B6	western 12 weeks		MR4 old food	0.083		0.365
3065-1	B6	western 12 weeks		MR4 old sample	0.067		0.254
3065-2	B6	western 12 weeks		MR4 old sample	0.055		0.168
3065-3	B6	western 12 weeks		MR4 old sample	0.079		0.333
3065-4	B6	western 12 weeks		MR4 old sample	0.06		0.204
3918-30	B6	western 12 weeks		MR4 old sample	0.088		0.401
3918-32	B6	western 12 weeks		MR4 old sample	0.082		0.354
3918-33	B6	western 12 weeks		MR4 old sample	0.068		0.262
3918-34	B6	western 12 weeks		MR4 old sample	0.047		0.11		0.639	0.118763			t-Test: Two-Sample Assuming Equal Variances
4948-1	C3HLDLR	western 12 weeks	F	snyder bad food	0.08		0.345
4948-2	C3HLDLR	western 12 weeks	F	snyder bad food	0.112		0.567							Variable 1	Variable 2
4948-3	C3HLDLR	western 12 weeks	F	snyder bad food	0.196		1.156						Mean	0.622286	0.487385
4978-7	C3HLDLR	western 12 weeks	F	snyder new food	0.079		0.336						Variance	0.103191	0.0704409
4978-8	C3HLDLR	western 12 weeks	F	snyder new food	0.082		0.357						Observations	7	13
4978-9	C3HLDLR	western 12 weeks	F	snyder new food	0.165		0.94						Pooled Variance	0.0813575
4978-10	C3HLDLR	western 12 weeks	F	snyder new food	0.125		0.655		0.622286	0.121415			Hypothesized Mean Difference	0
4985-11	C3HapoE	western 12 weeks	F	MR4 bad food	0.088		0.402						df	18
4985-12	C3HapoE	western 12 weeks	F	MR4 bad food	0.113		0.577						t Stat	1.00884
4992-13	C3HapoE	western 12 weeks	F	MR4 bad food	0.179		1.038						P(T<=t) one-tail	0.163211
5012-14	C3HapoE	western 12 weeks	F	MR4 bad food	0.12		0.621						t Critical one-tail	1.73406
5012-15	C3HapoE	western 12 weeks	F	MR4 bad food	0.095		0.451						P(T<=t) two-tail	0.326421
5012-16	C3HapoE	western 12 weeks	F	MR4 bad food	0.174		1.001						t Critical two-tail	2.10092
2401-5	C3HapoE	western 12 weeks	F	MR4 old sample	0.075		0.309
2401-6	C3HapoE	western 12 weeks	F	MR4 old sample	0.065		0.237
2401-8	C3HapoE	western 12 weeks	F	MR4 old sample	0.078		0.329
2401-10	C3HapoE	western 12 weeks	F	MR4 old sample	0.064		0.228
2401-11	C3HapoE	western 12 weeks	F	MR4 old sample	0.09		0.411
2401-12	C3HapoE	western 12 weeks	F	MR4 old sample	0.069		0.262
2401-7	C3HapoE	western 12 weeks	F	MR4 old sample	0.098		0.47		0.487385	0.0736107
5014-104	balc apoe	western 13weeks		MR4	0.237		1.443
5014-105	balc apoe	western 13weeks		MR4	0.07		0.276
5014-106	balc apoe	western 13weeks		MR4	0.076		0.313
5014-107	balc apoe	western 13weeks		MR4	0.103		0.503
4925-90	balc apoe	western 12weeks		snyder	0.221		1.332
4925-91	balc apoe	western 12weeks		snyder	0.108		0.541
4933-95	balc apoe	western 12weeks		snyder	0.277	Outlier	1.723
4933-96	balc apoe	western 12weeks		snyder	0.172		0.987		0.88975	0.197573

## Sheet: ITT-summary
C3H-LDLR ITT				Date: August 11, 2021
Non-fasting TT: IP injection of 1.25U/kg BW insulin
AnimalID	Genotype	Label	Sex	Diet	BW	Insulin IP (0.125u/ml)	Basal	Basal	15 min	30 min	45 min	60 min	Base_Average	% of 0 min	% of 15 min	% of 30 min	% of 45 min	% of60 min
9087-137	C3.SW.Apoe-/-	RC	F	Chow	27.2	272	122	105	95	90	66	72	113.5	100	83.7004	79.2952	58.1498	63.4361
9087-138	C3.SW.Apoe-/-	NO	F	Chow	32.2	322	127	121	120	103	80	96	124	100	96.7742	83.0645	64.5161	77.4194
9087-136	C3.SW.Apoe-/-	M	M	Chow	34	340	151	125	118	118	103	87	138	100	85.5072	85.5072	74.6377	63.0435
9146-124	C3.SW.Apoe-/-	LC	M	Chow	30.3	303	142	146	112	94	132	102	144	100	77.7778	65.2778	91.6667	70.8333
9146-125	C3.SW.Apoe-/-	RC	M	Chow	30.3	303	150	125	136	100	99	114	137.5	100	98.9091	72.7273	72	82.9091
9146-126	C3.SW.Apoe-/-	NO	M	Chow	36.5	365	152	164	143	111	103	125	158	100	90.5063	70.2532	65.1899	79.1139
Average	C3.SW.Apoe-/-		M	Chow	32.775	327.75	148.75	140	127.25	105.75	109.25	107	144.375		88.1751	73.4414	75.8736	73.975
SE	C3.SW.Apoe-/-		M	Chow	1.51733	15.1733	2.28674	9.40744	7.31864	5.39096	7.64172	8.15475	4.7757		4.43354	4.30991	5.62802	4.4309
AnimalID	Genotype	Label	Sex	Diet	BW	Insulin IP (0.125u/ml)	Basal	Basal	15 min	30 min	45 min	60 min	Base_Average	% of 0 min	% of 15 min	% of 30 min	% of 45 min	% of60 min
9157-130	C3HapoE-/-	LC	F	Chow	20.5	205	164	126	111	70	84	91	145	100	76.5517	48.2759	57.931	62.7586
9157-131	C3HapoE-/-	NO	F	Chow	18.8	188	136	123	106	81	83	94	129.5	100	81.8533	62.5483	64.0927	72.5869
9191-127	C3HapoE-/-	LC	M	Chow	22.2	222	171	160	149	87	77	81	165.5	100	90.0302	52.568	46.5257	48.9426
9191-128	C3HapoE-/-	LRC	M	Chow	21.3	213	182	154	116	87	87	93	168	100	69.0476	51.7857	51.7857	55.3571
9191-129	C3HapoE-/-	NO	M	Chow	20.3	203	199	174	283.5	262	267	240	186.5	100	152.011	140.483	143.164	128.686
Average	C3HapoE-/-		M/F	Chow	20.7	207	163.25	140.75	120.5	81.25	82.75	89.75	152	100	79.3707	53.7945	55.0838	59.9113
SE	C3HapoE-/-		M/F	Chow	0.722265	7.22265	9.80965	9.48134	9.71682	4.0078	2.09662	2.98259	9.09899	0	4.41872	3.06354	3.80115	5.08126
9171-133	C3HLDLR-/-	LC	F	Chow	17	170	135	110	102	74	77	79	122.5	100	83.2653	60.4082	62.8571	64.4898
9171-134	C3HLDLR-/-	RC	F	Chow	15.1	151	122	106	100	79	108	127	114	100	87.7193	69.2982	94.7368	111.404
9171-135	C3HLDLR-/-	NO	F	Chow	23.6	236	120	105	67	57	69	75	112.5	100	59.5556	50.6667	61.3333	66.6667
Average	C3HLDLR-/-		F	Chow	18.5667	185.667	125.667	107	89.6667	70	84.6667	93.6667	116.333	100	76.8467	60.1244	72.9758	80.8533
SE	C3HLDLR-/-	RP	F	Chow	2.57574	25.7574	4.70225	1.52753	11.348	6.65833	11.893	16.7066	3.11359	0	8.74067	5.38035	10.8894	15.288
AnimalID	Genotype	Label	Sex	Diet	BW	Insulin IP (0.125u/ml)	Basal	Basal	15 min	30 min	45 min	60 min	Base_Average	% of 0 min	% of 15 min	% of 30 min	% of 45 min	% of60 min
9141-119	C3HLDLR-/-	LC	M	Chow	23.7	237	139	129	71	68	61	45	134	100	52.9851	50.7463	45.5224	33.5821
9141-120	C3HLDLR-/-	RC	M	Chow	24.6	246	147	134	105	93	100	104	140.5	100	74.7331	66.1922	71.1744	74.0214
9141-121	C3HLDLR-/-	LRC	M	Chow	26.4	264	148	147	99	67	51	69	147.5	100	67.1186	45.4237	34.5763	46.7797
9141-122	C3HLDLR-/-	NO	M	Chow	30.3	303	149	153	123	100	114	146	151	100	81.457	66.2252	75.4967	96.6887
9141-123	C3HLDLR-/-	RP	M	Chow	24.4	244	126	120	125	93	81	106	123	100	101.626	75.6098	65.8537	86.1789
9141-124	C3HLDLR-/-	LC	M	Chow	25.7133	257.133	136.467	128.4	185.4	106.133	94.6	116.133	132.433	100	139.995	80.141	71.4322	87.6919
9171-132	C3HLDLR-/-	NO	M	Chow	23.5	235	141	124	188	100	85	78	132.5	100	141.887	75.4717	64.1509	58.8679
Average	C3HLDLR-/-		M	Chow	25.5162	255.162	140.924	133.629	128.057	89.5905	83.8	94.8762	137.276	100	94.2574	65.6871	61.1724	69.1158
SE	C3HLDLR-/-		M	Chow	0.888467	8.88467	3.08032	4.581	16.5815	5.95641	8.30387	12.6439	3.66473	0	13.2734	4.97012	5.76019	8.84674
AnimalID	Genotype	Label	Sex	Diet	BW	Insulin IP (0.125u/ml)	Basal	Basal	15 min	30 min	45 min	60 min	Base_Average	% of 0 min	% of 15 min	% of 30 min	% of 45 min	% of60 min								Female		0	0	15	30	45	60												Female		0	15	30
5251-LRC	C3H.Apoe-/-	LRC	F	western	31.1	187	115	77	129	101	115	96	96	100	134.375	105.208	119.792	100									LDLR-/-	139.667	124	112	89	97.3333	121.667													LDLR-/-	100	78.1663	53.2602
5251-FT	C3H.Apoe-/-	FT	F	western	22.4	135	83	79	98	77	106	118	81	100	120.988	95.0617	130.864	145.679									Apoe-/-	118.526	111.947	99.4737	95.0526	101.842	106.211													Apoe-/-	100	86.7778	81.8883
5247-NO	C3H.Apoe-/-	NO	F	western	26.9	162	161	134	136	125	119	143	147.5	100	92.2034	84.7458	80.678	96.9492
5273-No	C3H.Apoe-/-	NO	F	western	24.9	150	115	132	113	114	133	113	123.5	100	91.498	92.3077	107.692	91.498										0	0	15	30	45	60														0	15	30
5012-14	C3H.Apoe-/-	LC	F	Western	23.3	139.8	102	102	53	43	77	90	102	100	51.9608	42.1569	75.4902	88.2353									LDLR-/-	3.92994	3.51188	5.68624	5.56776	18.1873	9.9387													LDLR-/-	0	3.27316	4.48753
5012-15	C3H.Apoe-/-	RC	F	Western	25.8	154.8	101	102	52	74	121	86	101.5	100	51.2315	72.9064	119.212	84.7291									Apoe-/-	5.39772	4.26841	5.86485	5.96819	5.9625	5.6831													Apoe-/-	0	4.77075	3.59304
5012-16	C3H.Apoe-/-	LRC	F	Western	22.9	137.4	87	128	56	70	116	95	107.5	100	52.093	65.1163	107.907	88.3721
4985-11	C3H.Apoe-/-	LC	F	Western	23.3	139.8	83	100	72	63	51	58	91.5	100	78.6885	68.8525	55.7377	63.388
4985-12	C3H.Apoe-/-	RC	F	Western	29.6	177.6	89	96	85	56	90	110	92.5	100	91.8919	60.5405	97.2973	118.919								Male		0	0	15	30	45	60												Male		0	15	30
4992-13	C3H.Apoe-/-	Ft	F	Western	19	114	107	87	85	93	48	75	97	100	87.6289	95.8763	49.4845	77.3196									LDLR-/-	157.176	142.5	135.188	120.353	122.118	140.235													LDLR-/-	100	91.4007	80.7369
5048-17	C3H.Apoe-/-	LC	F	Western	23.1	138.6	123	127	99	124	118	116	125	100	79.2	99.2	94.4	92.8									Apoe-/-	168.5	133.25	182.5	129.5	126.25	135.25													Apoe-/-	100	120.718	86.1599
5048-18	C3H.Apoe-/-	RC	F	Western	28.5	171	138	122	131	118	132	128	130	100	100.769	90.7692	101.538	98.4615
5048-19	C3H.Apoe-/-	LRC	F	Western	20.9	125.4	146	133	124	114	110	149	139.5	100	88.8889	81.7204	78.853	106.81
5048-20	C3H.Apoe-/-	NO	F	Western	22.1	132.6	139	133	121	126	105	128	136	100	88.9706	92.6471	77.2059	94.1176										0	0	15	30	45	60														0	15	30
5048-21	C3H.Apoe-/-	Ft	F	Western	23.1	138.6	157	134	106	137	138	148	145.5	100	72.8522	94.1581	94.8454	101.718									LDLR-/-	3.5337	3.42836	5.09919	4.1929	5.15273	8.80238													LDLR-/-	0	3.61715	3.00017
6918-43	C3H.Apoe-/-	LC	F	Western	28	280	138	119	98	82	71	93	128.5	100	76.2646	63.8132	55.2529	72.3735									Apoe-/-	11.2657	5.97739	15.0471	12.2236	12.3314	13.0982													Apoe-/-	0	5.90093	7.68136
6918-44	C3H.Apoe-/-	RC	F	Western	26.9	269	129	114	112	106	117	106	121.5	100	92.1811	87.2428	96.2963	87.2428
6918-45	C3H.Apoe-/-	LRC	F	Western	22.7	227	122	106	106	99	93	83	114	100	92.9825	86.8421	81.5789	72.807
6918-46	C3H.Apoe-/-	NO	F	Western	23.8	238	117	102	114	84	75	83	109.5	100	104.11	76.7123	68.4932	75.7991
Average	C3H.Apoe-/-		F	Western	24.6474	169.347	118.526	111.947	99.4737	95.0526	101.842	106.211	115.237	100	86.7778	81.8883	89.0852	92.4852
SE	C3H.Apoe-/-		F	Western	0.701679	10.9819	5.39772	4.26841	5.86485	5.96819	5.9625	5.6831	4.40539	0	4.77075	3.59304	5.12049	4.15131
																									t-Test: Two-Sample Assuming Unequal Variances
AnimalID	Genotype	Label	Sex	Diet	BW	Insulin IP (0.125u/ml)	Basal	Basal	15 min	30 min	45 min	60 min	Base_Average	% of 0 min	% of 15 min	% of 30 min	% of 45 min	% of60 min
7011-59	C3HapoE-/-	RC	M	Western	42	420	176	128	169	159	140	135	152	100	111.184	104.605	92.1053	88.8158								Variable 1	Variable 2
7011-60	C3HapoE-/-	LRC	M	Western	36.5	365	136	119	150	112	107	102	127.5	100	117.647	87.8431	83.9216	80							Mean	165.375	111.947
7011-61	C3HapoE-/-	NO	M	Western	40.7	407	188	141	191	140	154	166	164.5	100	116.109	85.1064	93.617	100.912							Variance	1503.7	364.386
9406-M	C3HapoE-/-	NO	M	Western	34.5	345	174	145	220	107	104	138	159.5	100	137.931	67.0846	65.2038	86.5204							Observations	8	19
Average	C3HapoE-/-		M	Western	38.425	384.25	168.5	133.25	182.5	129.5	126.25	135.25	150.875	100	120.718	86.1599	83.7119	89.062							Hypothesized Mean Difference	0
SE	C3HapoE-/-		M	Western	1.75754	17.5754	11.2657	5.97739	15.0471	12.2236	12.3314	13.0982	8.2041	0	5.90093	7.68136	6.52658	4.36901							df	8
																									t Stat	3.71222
AnimalID	Genotype	Label	Sex	Diet	BW	Insulin IP (0.125u/ml)	Basal	Basal	15 min	30 min	45 min	60 min	Base_Average	% of 0 min	% of 15 min	% of 30 min	% of 45 min	% of60 min							P(T<=t) one-tail	0.00296869
7044-70	C3HLDLR-/-	NO	F	Western	27.4	274	145	128	120	100	97	108	136.5	100	87.9121	73.2601	71.0623	79.1209							t Critical one-tail	1.85955
7020-68	C3HLDLR-/-	RC	F	Western	25.1	251	132	117	101	82	129	116	124.5	100	81.1245	65.8635	103.614	93.1727							P(T<=t) two-tail	0.00593738
7020-69	C3HLDLR-/-	LRC	F	Western	25.8	258	142	127	115	85	66	141	134.5	100	85.5019	63.197	49.0706	104.833							t Critical two-tail	2.306
9382-66	C3HLDLR-/-	LC	F	Western	19.8	198	157	164	145	70	76	74	160.5	100	90.3427	43.6137	47.352	46.1059
9382-67	C3HLDLR-/-	RC	F	Western	19.8	198	173	173	126	88	81	100	173	100	72.8324	50.8671	46.8208	57.8035
9382-68	C3HLDLR-/-	LRC	F	Western	19.3	193	199	225	142	104	86	84	212	100	66.9811	49.0566	40.566	39.6226
9382-69	C3HLDLR-/-	NO	F	Western	17.3	173	208	196	148	77	72	69	202	100	73.2673	38.1188	35.6436	34.1584
9382-70	C3HLDLR-/-	Sep	F	Western	20.4	204	187	193	128	80	72	69	190	100	67.3684	42.1053	37.8947	36.3158
Average	C3HLDLR-/-		F	Western	21.8625	218.625	167.875	165.375	128.125	85.75	84.875	95.125	166.625	100	78.1663	53.2602	54.0031	61.3916
SE	C3HLDLR-/-		F	Western	1.30027	13.0027	9.97217	13.7099	5.74903	4.03887	7.16748	9.12696	11.687	0	3.27316	4.48753	8.07284	9.73061
AnimalID	Genotype	Label	Sex	Diet	BW	Insulin IP (0.125u/ml)	Basal	Basal	15 min	30 min	45 min	60 min	Base_Average	% of 0 min	% of 15 min	% of 30 min	% of 45 min	% of60 min
8053-73	C3HLDLR	LC	M	Western	34.8	348	175	169	130	117	141	220	172	100	75.5814	68.0233	81.9767	127.907
8053-74	C3HLDLR	RC	M	Western	30.1	301	156	151	95	85	95	114	153.5	100	61.8893	55.3746	61.8893	74.2671
8053-75	C3HLDLR	NO	M	Western	38.6	386	152	141	108	93	93	82	146.5	100	73.7201	63.4812	63.4812	55.9727
8053-76	C3HLDLR	P	M	Western	32.2	322	157	158	137	113	77	77	157.5	100	86.9841	71.746	48.8889	48.8889
9011-82	C3HLDLR	LC	M	Western	30.2	302	146	128	135	114	125	139	137	100	98.5401	83.2117	91.2409	101.46
9011-83	C3HLDLR	RC	M	Western	37.1	371	158	160	141	112	128	136	159	100	88.6792	70.4403	80.5031	85.5346
9011-84	C3HLDLR	LRC	M	Western	34.2	342	163	136	128	113	90	102	149.5	100	85.6187	75.5853	60.2007	68.2274
9057-88	C3HLDLR	RC	M	Western	38.9	389	169	148	150	141	120	180	158.5	100	94.6372	88.959	75.7098	113.565
9057-89	C3HLDLR	LRC	M	Western	27.3	273	141	139	129	136	140	109	140	100	92.1429	97.1429	100	77.8571
9057-90	C3HLDLR	NO	M	Western	35.5	355	164	141	153	139	149	168	152.5	100	100.328	91.1475	97.7049	110.164
9057-91	C3HLDLR	P	M	Western	32.5	325	167	158	146	151	147	169	162.5	100	89.8462	92.9231	90.4615	104
7018-63	C3HLDLR-/-	LC	M	Western	43.2	432	145	141	165	134	128	137	143	100	115.385	93.7063	89.5105	95.8042
7018-64	C3HLDLR-/-	RC	M	Western	40.3	403	154	129	122	126	127	151	141.5	100	86.2191	89.0459	89.7527	106.714
7018-65	C3HLDLR-/-	LRC	M	Western	38	380	150	140	180	133	137	154	145	100	124.138	91.7241	94.4828	106.207
7019-67	C3HLDLR-/-	NO	M	Western	35.7	357	138	115	117	111	120	166	126.5	100	92.4901	87.747	94.8617	131.225
7019-66	C3HLDLR-/-	P	M	Western	38.5	385	141	123	127	109	122	137	132	100	96.2121	82.5758	92.4242	103.788
9057-87	C3HLDLR	LC	M	Western	34.6	346	196	145.5	195?	119	137	143	170.75	100		69.6925	80.2343	83.7482
9011-85	C3HLDLR	NO	M	Western	30.3	303	159	114/115	186/170	160	121	176	159	100		100.629	76.1006	110.692
Average	C3HLDLR-/-		M	Western	35.3941	353.941	157.176	142.5	135.188	120.353	122.118	140.235	149.838	100	91.4007	80.7369	81.9602	93.8429
SE	C3HLDLR-/-		M	Western	0.9936	9.936	3.5337	3.42836	5.09919	4.1929	5.15273	8.80238	3.09314	0	3.61715	3.00017	3.65713	5.6609
[truncated: 2 more columns]

## Sheet: GTT-summary
GTT_C3H-Apoe vs C3H-LDLR on chow and Western diets								Date: August 7, 2021
C3H-LDLR vs C3H-Apoe GTT-08-2021											Date: 8-6-2021
Fasting GTT: IP injection of 133mg/kg BW Glucose											Date: 4-13-21
AnimalID	Genotype	Label	Sex	Diet	BW	Glucose 133mg/dl	0	0	10	20	30	60	90	120			Male		0	0	10	20	30	60	90	120
9171-133	C3HLDLR-/-	LC	F	Chow	17	127.82	111	79	174	170	151	124	126	116				LDLR-/-	130.5	109.833	190.333	184.667	168	140.167	126	121.833
9171-134	C3HLDLR-/-	RC	F	Chow	15.1	113.534	120	87	129	104	129	108	109	111				Apoe-/-	144.333	108	299.667	319	290.333	227.667	163	154.667
9171-135	C3HLDLR-/-	NO	F	Chow	23.6	177.444	90	69	181	127	143	120	117	122
Average	C3HLDLR-/-		F	Chow	18.5667	139.599	107	78.3333	161.333	133.667	141	117.333	117.333	116.333
SE	C3HLDLR-/-		F	Chow	2.57574	19.3665	8.88819	5.20683	16.2925	19.342	6.4291	4.8074	4.91031	3.1798				LDLR-/-	6.19005	8.54173	14.6916	18.415	19.5363	10.5401	10.2859	6.93502
																		Apoe-/-	4.91031	10.116	39.2825	47.1487	26.2953	15.7621	7.63763	8.08977
9171-132	C3HLDLR-/-	M	M	Chow	23.5	176.692	111	91	229	216	194	133	127	134
9141-119	C3HLDLR-/-	LC	M	Chow	23.7	178.195	112	97	134	110	90	107	99	91
9141-120	C3HLDLR-/-	RC	M	Chow	24.6	184.962	139	105	182	173	137	125	112	113
9141-121	C3HLDLR-/-	LRC	M	Chow	26.4	198.496	134	98	169	217	166	180	108	129
9141-122	C3HLDLR-/-	NO	M	Chow	30.3	227.82	145	147	205	229	218	159	166	130
9141-123	C3HLDLR-/-	RP	M	Chow	24.4	183.459	142	121	223	163	203	137	144	134
Average	C3HLDLR-/-		M	Chow	25.4833	191.604	130.5	109.833	190.333	184.667	168	140.167	126	121.833
SE	C3HLDLR-/-		M	Chow	1.05053	7.89871	6.19005	8.54173	14.6916	18.415	19.5363	10.5401	10.2859	6.93502
9146-124	C3.SW.Apoe-/-	LC	M	Chow	30.3	227.82	110	99	236	233	238	162	131	107
9146-125	C3.SW.Apoe-/-	RC	M	Chow	30.3	227.82	101	104	227	238	240	163	135	106
9146-126	C3.SW.Apoe-/-	NO	M	Chow	36.5	274.436	117	146	182	176	176	132	128	132
9087-136	C3.SW.Apoe-/-	M	M	Chow	34	255.639	71	67	184	157	168	131	116	119
9087-137	C3.SW.Apoe-/-	RC	F	Chow	27.2	204.511	71	70	176	104	103	119	95	88
9087-138	C3.SW.Apoe-/-	NO	F	Chow	32.2	242.105	74	69	156	102	150	114	122	113	just give birth
Average	C3.SW.Apoe-/-		M	Chow	32.775	246.429	99.75	104	207.25	201	205.5	147	127.5	116
SE	C3.SW.Apoe-/-		M	Chow	1.51733	11.4085	10.1273	16.2224	14.1267	20.3183	19.4143	8.95358	4.09268	6.09645
9191-127	C3HapoE-/-	LC	M	Chow	22.2	166.917	141	126	233	226	238	203	153	154
9191-128	C3HapoE-/-	LRC	M	Chow	21.3	160.15	154	107	297	379	321	257	178	141
9191-129	C3HapoE-/-	NO	M	Chow	20.3	152.632	138	91	369	352	312	223	158	169
9157-130	C3HapoE-/-	LC	F	Chow	20.5	154.135	113	93	296	284	239	184	106	112
9157-131	C3HapoE-/-	NO	F	Chow	18.8	141.353	107	83	282	275	278	216	160	144
Average	C3HapoE-/-		M	Chow	21.2667	159.9	144.333	108	299.667	319	290.333	227.667	163	154.667
SE	C3HapoE-/-		M	Chow	0.548736	4.12583	4.91031	10.116	39.2825	47.1487	26.2953	15.7621	7.63763	8.08977
GTT-10-28-2020
AnimalID	Genotype	Label	Sex	Diet	BW	Glucose 133mg/dl	0	0	10	20	30	60	90	120			Male		0	0	10	20	30	60	90	120
7018-63	C3HLDLR-/-	LC	M	Western	43.2	324.812	117	112	339	341	378	224	154	142				LDLR-/-	133.944	120.944	249.278	293	268.222	190.111	150.444	144.222
7018-64	C3HLDLR-/-	RC	M	Western	40.3	303.008	106	100	234	271	317	199	165	162				Apoe-/-	167.25	136.25	341.5	385	398	270.25	203.25	160
7018-65	C3HLDLR-/-	LRC	M	Western	38	285.714	119	124	274	290	249	168	128	118
7019-66	C3HLDLR-/-	P	M	Western	38.5	289.474	123	103	279	396	333	188	173	126					0	0	10	20	30	60	90	120
7019-67	C3HLDLR-/-	NO	M	Western	35.7	268.421	147	128	202	285	313	201	147	118				LDLR-/-	4.3862	4.38955	12.8723	18.7621	16.6805	10.5031	6.24042	6.76581
8053-73	C3HLDLR	LC	M	Western	34.8	261.654	149	133	298	294	270	202	164	162				Apoe-/-	10.1026	8.40015	8.17007	11.8181	26.9537	59.8573	34.7572	17.3109
8053-74	C3HLDLR	RC	M	Western	30.1	226.316	99	94	348	367	296	183	157	167
8053-75	C3HLDLR	NO	M	Western	38.6	290.226	135	110	297	445	388	313	187	208
8053-76	C3HLDLR	P	M	Western	32.2	242.105	121	100	257	407	312	252	177	176			Female		0	0	10	20	30	60	90	120
9011-82	C3HLDLR	LC	M	Western	30.2	227.068	145	112	217	193	184	161	124	113				LDLR-/-	122.25	108.375	245.5	210.25	186.75	155.375	124.125	124.375
9011-83	C3HLDLR	RC	M	Western	37.1	278.947	157	135	247	232	211	156	136	150				Apoe-/-	103.875	98.9375	247.125	200.875	180.5	134.062	120.688	115.062
9011-84	C3HLDLR	LRC	M	Western	34.2	257.143	143	118	150	186	151	130	110	116
9011-85	C3HLDLR	NO	M	Western	30.3	227.82	150	144	217	254	225	185	116	123					0	0	10	20	30	60	90	120
9057-87	C3HLDLR	LC	M	Western	34.6	260.15	118	105	253	263	263	178	156	123				LDLR-/-	5.1226	3.02335	16.8745	12.531	7.30154	5.375	5.35336	5.38164
9057-88	C3HLDLR	RC	M	Western	38.9	292.481	148	147	259	291	270	193	201	175				Apoe-/-	3.64275	4.45057	7.70733	8.93983	6.17331	4.12973	4.23035	4.36157
9057-89	C3HLDLR	LRC	M	Western	27.3	205.263	133	126	183	180	171	137	127	117
9057-90	C3HLDLR	NO	M	Western	35.5	266.917	146	134	218	302	275	173	150	155
9057-91	C3HLDLR	P	M	Western	32.5	244.361	155	152	215	277	222	179	136	145
Average	C3HLDLR		M	Western	35.1111	263.993	133.944	120.944	249.278	293	268.222	190.111	150.444	144.222
SE	C3HLDLR		M	Western	1.03795	7.80415	4.3862	4.38955	12.8723	18.7621	16.6805	10.5031	6.24042	6.76581
7020-68	C3HLDLR-/-	RC	F	Western	25.1	188.722	120	105	295	248	172	140	114	136
7020-69	C3HLDLR-/-	LRC	F	Western	25.8	193.985	136	108	268	250	204	181	147	131
7044-70	C3HLDLR	NO	F	Western	27.4	206.015	108	124	315	254	202	143	123	117
9382-66	C3HLDLR-/-	LC	F	Western	19.8	148.872	104	95	169	182	159	137	109	92
9382-67	C3HLDLR-/-	RC	F	Western	19.8	148.872	121	103	238	166	166	170	128	126
9382-68	C3HLDLR-/-	LRC	F	Western	19.3	145.113	111	113	213	191	213	158	133	122
9382-69	C3HLDLR-/-	NO	F	Western	17.3	130.075	144	113	212	183	176	155	102	129
9382-70	C3HLDLR-/-	Sep	F	Western	20.4	153.383	134	106	254	208	202	159	137	142
Average	C3HLDLR		F	Western	21.8625	164.38	122.25	108.375	245.5	210.25	186.75	155.375	124.125	124.375
SE	C3HLDLR		F	Western	1.30027	9.77644	5.1226	3.02335	16.8745	12.531	7.30154	5.375	5.35336	5.38164
7011-59	C3HapoE-/-	RC	M	Western	42	315.789	169	135	319	376	363	195	177	137
7011-60	C3HapoE-/-	LRC	M	Western	36.5	274.436	144	113	352	416	408	215	145	129
7011-61	C3HapoE-/-	NO	M	Western	40.7	306.015	193	147	340	388	470	449	304	205
9406-M	C3HapoE-/-	NO	M	Western	34.5	259.398	163	150	355	360	351	222	187	169
Average	C3HapoE-/-		M	Western	38.425	288.91	167.25	136.25	341.5	385	398	270.25	203.25	160
SE	C3HapoE-/-		M	Western	1.75754	13.2146	10.1026	8.40015	8.17007	11.8181	26.9537	59.8573	34.7572	17.3109
Mouse ID	Genotype	Label	Sex	Diet	Weight	Glucose (133mg/ml)	0	0	10	20	30	60	90	120
5251-LRC	C3H.Apoe-/-	LRC	F	western	27.8	209	110	99	244	256	190	139	130	121
5251-FT	C3H.Apoe-/-	FT	F	western	20.4	153	97	89	271	235	201	138	137	135
5247-NO	C3H.Apoe-/-	NO	F	western	24.1	181	100	88	247	231	227	146	133	136
5273-NO	C3H.Apoe-/-	NO	F	western	21.9	164.3	114	125	263	189	185	143	118	116
5048-17	C3H.Apoe-/-	LC	F	Western	23.1	174	117	135	233	153	140	105	110	97
5048-18	C3H.Apoe-/-	RC	F	Western	28.5	213.75	129	104	211	240	201	139	145	130
5048-19	C3H.Apoe-/-	LRC	F	Western	20.9	156.75	82	94	215	132	136	101	87	87
5048-20	C3H.Apoe-/-	NO	F	Western	22.1	165.75	99	131	193	167	169	125	102	98
5048-21	C3H.Apoe-/-	Ft	F	Western	23.1	174	105	109	224	194	159	118	121	97
5012-14	C3H.Apoe-/-	LC	F	Western	23.3	174.75	89	92	241	236	195	151	89	94
5012-15	C3H.Apoe-/-	RC	F	Western	25.8	193.5	84	80	234	176	192	124	113	109
5012-16	C3H.Apoe-/-	LRC	F	Western	22.9	171.75	119	86	224	163	156	158	147	143
6918-43	C3HapoE	LC	F	Western	28	210.526	110	95	289	201	187	140	129	131
6918-44	C3HapoE	RC	F	Western	26.9	202.256	126	103	307	236	213	143	125	134
6918-45	C3HapoE	LRC	F	Western	22.7	170.677	99	82	289	182	174	156	125	105
6918-46	C3HapoE	NO	F	Western	23.8	178.947	82	71	269	223	163	119	120	108
Average	C3HapoE-/-		F	Western	24.0812	180.872	103.875	98.9375	247.125	200.875	180.5	134.062	120.688	115.062
SE	C3HapoE-/-		F	Western	0.619565	4.66656	3.64275	4.45057	7.70733	8.93983	6.17331	4.12973	4.23035	4.36157

## Sheet: Weight(1)
C3H LDLR apoE double KO					Update: 8-12-10
File: C3HLDLRapoE-08-10
Cages	ID	Label	Strains	Sex	Date Birth	Western	Sacrifice	Parents	Weight	Carotid	comment
4943	4943-5	LC	C3HapoE	F	2010-07-08	2010-08-19	2010-11-16	4743	22.8	no lesion	Snyder bad food	104, 81	104			t-Test: Two-Sample Assuming Equal Variances					t-Test: Two-Sample Assuming Equal Variances						t-Test: Two-Sample Assuming Equal Variances					t-Test: Two-Sample Assuming Equal Variances						t-Test: Two-Sample Assuming Unequal Variances					t-Test: Two-Sample Assuming Unequal Variances
	4943-6	RC	C3HapoE	F	2010-07-08	2010-08-19	2010-11-16	4743	19.9	no lesion	Snyder bad food	69	149			Apoe vs LDLR, female					Apoe vs LDLR, male						Apoe, F: chow vs Western					Apoe, M: chow vs Western						Apoe: male vs female					LDLR: male vs female
4985	4985-11	LC	C3HapoE	F	2010-08-11	2010-09-22	2010-12-15	4903	20.2	no lesion	MR4 bad food	74	127				Variable 1	Variable 2				Variable 1	Variable 2					Variable 1	Variable 2				Variable 1	Variable 2					Variable 1	Variable 2				Variable 1	Variable 2
	4985-12	RC	C3HapoE	F	2010-08-11	2010-09-22	2010-12-15	4903	26.2	no lesion	MR4 bad food	54	126			Mean	23.7875	23.075			Mean	35	33.18				Mean	23.7875	18.0643			Mean	35	23.1818				Mean	23.7875	35			Mean	23.075	33.18
4992	4992-13	Ft	C3HapoE	F	2010-08-15	2010-09-26	2010-12-19	4903	16.2	no lesion	MR4 bad food	120, 90, 100				Variance	15.8229	5.9025			Variance	3.585	17.7458				Variance	15.8229	4.10247			Variance	3.585	5.97564				Variance	15.8229	3.585			Variance	5.9025	17.7458
5012	5012-14	LC	C3HapoE	F	2010-09-01	2010-10-13	2011-01-05	4903	23.7	no lesion	MR4 bad food	168, 107, 109				Observations	24	4			Observations	5	25				Observations	24	14			Observations	5	11				Observations	24	5			Observations	4	25
	5012-15	RC	C3HapoE	F	2010-09-01	2010-10-13	2011-01-05	4903	21.4	no lesion	MR4 bad food		kidney study			Pooled Variance	14.6782				Pooled Variance	15.7229					Pooled Variance	11.5905				Pooled Variance	5.2926					Hypothesized Mean Difference	0				Hypothesized Mean Difference	0
	5012-16	LRC	C3HapoE	F	2010-09-01	2010-10-13	2011-01-05	4903	19.9	no lesion	MR4 bad food		kidney study			Hypothesized Mean Difference	0				Hypothesized Mean Difference	0					Hypothesized Mean Difference	0				Hypothesized Mean Difference	0					df	13				df	6
5048	5048-17	LC	C3HapoE	F	2010-10-13	2010-11-24	2011-03-03	4903	23.1	no lesion	MR4, ship 11/17		kidney study			df	26				df	28					df	36				df	14					t Stat	-9.55758				t Stat	-6.83542
	5048-18	RC	C3HapoE	F	2010-10-13	2010-11-24	2011-03-03	4903	28.5	no lesion	MR4, ship 11/17					t Stat	0.344354				t Stat	0.936915					t Stat	4.99881				t Stat	9.5244					P(T<=t) one-tail	1.51688e-07				P(T<=t) one-tail	0.000240847
	5048-19	LRC	C3HapoE	F	2010-10-13	2010-11-24	2011-09-06	4903		islet isolation	MR4, ship 11/17					P(T<=t) one-tail	0.366675				P(T<=t) one-tail	0.178407					P(T<=t) one-tail	7.53935e-06				P(T<=t) one-tail	8.51169e-08					t Critical one-tail	1.77093				t Critical one-tail	1.94318
	5048-20	NO	C3HapoE	F	2010-10-13	2010-11-24	2011-03-02	4903	22.1	no lesion	MR4, ship 11/17					t Critical one-tail	1.70562				t Critical one-tail	1.70113					t Critical one-tail	1.6883				t Critical one-tail	1.76131					P(T<=t) two-tail	3.03375e-07				P(T<=t) two-tail	0.000481694
	5048-21	Ft	C3HapoE	F	2010-10-13	2010-11-24	2011-09-06	4903		islet isolation	MR4, ship 11/17	85				P(T<=t) two-tail	0.73335				P(T<=t) two-tail	0.356814					P(T<=t) two-tail	1.50787e-05				P(T<=t) two-tail	1.70234e-07					t Critical two-tail	2.16037				t Critical two-tail	2.44691
5247	5247-25	LC	C3HapoE	F	2011-05-14	2011-07-12	2011-11-04	5188	23.8	no lesion	MR4	113, 86, 94				t Critical two-tail	2.05553				t Critical two-tail	2.04841					t Critical two-tail	2.02809				t Critical two-tail	2.14479
5251	5251-27	LRC	C3HapoE	F	2011-05-16	2011-07-12	2011-11-04	5089	26.6	no lesion	MR4		10 day delay
	5251-28	NO	C3HapoE	F	2011-05-16	2011-07-12	2011-11-04	5089	18.8	no lesion	MR4		10 day delay	71
5273	5273-29	NO	C3HapoE	F	2011-06-04	2011-07-12	2011-11-04	5188	21.6	no lesion	MR4		10 day delay	78			Apoe-/-	Ldlr-/-
6918	6918-43	LC	C3HapoE	F	2014-12-08	2015-01-15	2015-04-09	6816	25.8		Snyder		10 day delay	-		Male	35	33.18
	6918-44	NO	C3HapoE	F	2014-12-08	2015-01-15	2015-04-09	6816	25.1		Snyder		10 day delay	79		Female	23.7875	23.075										t-Test: Two-Sample Assuming Equal Variances					t-Test: Two-Sample Assuming Equal Variances
	6918-45	LRC	C3HapoE	F	2014-12-08	2015-01-15	2015-04-09	6816	24.1		Snyder		kidney study															LDLR, F: chow vs Western					LDLR, M: chow vs Western
	6918-46	NO	C3HapoE	F	2014-12-08	2015-01-15	2015-04-09	6816	22.2		Snyder																		Variable 1	Variable 2				Variable 1	Variable 2
6974	6974-55	LRC	C3HapoE	F	2014-12-30	2015-02-04	2015-05-07	6816	23.9	no lesion	Snyder																	Mean	23.075	17.1692			Mean	33.18	23.0526
	6974-56	NO	C3HapoE	F	2014-12-30	2015-02-04	2015-05-07	6816	22.9	no lesion	Snyder						Apoe-/-	Ldlr-/-										Variance	5.9025	3.00942			Variance	17.7458	14.7171
8240	8240-78	LC	C3HapoE-/-	F	2018-04-16	2018-05-28	2018-08-21	8078	31.7		snyder	119, 82, 94		chow		Male	0.846759	0.826155										Observations	4	26			Observations	25	19
	8240-79	RC	C3HapoE-/-	F	2018-04-16	2018-05-28	2018-08-21	8078	26.1		snyder		10 day delay	81		Female	0.811965	1.21475										Pooled Variance	3.31939				Pooled Variance	16.4478
	8240-80	LRC	C3HapoE-/-	F	2018-04-16	2018-05-28	2018-08-21	8078	34.3		snyder		10 day delay	86														Hypothesized Mean Difference	0				Hypothesized Mean Difference	0
Average									23.7875				10 day delay	104, 94														df	28				df	42
SE									0.811965																			t Stat	6.03536				t Stat	8.20471
																												P(T<=t) one-tail	8.32033e-07				P(T<=t) one-tail	1.45141e-10
6973	6973-52	LC	C3HapoE	M	2014-12-30	2015-02-04	2015-05-07	6816	33.7	no lesion	Snyder																	t Critical one-tail	1.70113				t Critical one-tail	1.68195
	6973-53	RC	C3HapoE	M	2014-12-30	2015-02-04	2015-05-07	6816	35.2	no lesion	Snyder	79	141/115/124															P(T<=t) two-tail	1.66407e-06				P(T<=t) two-tail	2.90281e-10
7011	7011-58	LC	C3HapoE-/-	M	2015-02-03	2015-03-13	2015-06-05	6816			Snyder	94	152/111/113															t Critical two-tail	2.04841				t Critical two-tail	2.01808
	7011-59	RC	C3HapoE-/-	M	2015-02-03	2015-03-13	2015-06-05	6816	38	no lesion	Snyder	102	154/132/123
	7011-60	LRC	C3HapoE-/-	M	2015-02-03	2015-03-13	2015-06-05	6816	33.1	no lesion	Snyder	98, 95
	7011-61	NO	C3HapoE-/-	M	2015-02-03	2015-03-13	2015-06-05	6816			Snyder	117, 92
	7011-62	P	C3HapoE-/-	M	2015-02-03	2015-03-13	2015-06-05	6816			Snyder	109, 80
	8240-81	NO	C3HapoE-/-	M	2018-04-16	2018-05-28	2018-08-21	8078	35		snyder	91, 76
Average									35			120, 101, 111
SE									0.846759				Nonfast plasma collected before Western
													Nonfast plasma collected before Western
6975	6975-57	LC	C3HLDLR	F	2015-01-01	2015-02-04	2015-05-07	6865	22.7	no lesion	Snyder		Nonfast plasma collected before Western
7044	7044-70	NO	C3HLDLR	F	2015-02-06	2015-03-13	2015-06-05	6865	26.6	no lesion	Snyder		Nonfast plasma collected before Western
7020	7020-68	RC	C3HLDLR-/-	F	2015-01-29	2015-03-13	2015-06-16	6823	21.2	no lesion	Snyder		Nonfast plasma collected before Western
	7020-69	LRC	C3HLDLR-/-	F	2015-01-29	2015-03-13	2015-06-16	6823	21.8	no lesion	Snyder		Nonfast plasma collected before Western
Average									23.075				Nonfast plasma collected before Western
SE									1.21475				ITT, GTT, Glu-stimulated insulin
													ITT, GTT, Glu-stimulated insulin
6866	6866-40	LRC	C3HLDL	M	2014-10-18	2014-11-25	2015-02-20	6528	28.2		Snyder		ITT, GTT, Glu-stimulated insulin
	6866-41	RC	C3HLDL	M	2014-10-18	2014-11-25	2015-02-20	6528	33.2		Snyder		ITT, GTT, Glu-stimulated insulin
	6866-42	RP	C3HLDL	M	2014-10-18	2014-11-25	2015-02-20	6528	28.2		Snyder
6963	6963-48	LC	C3HLDLR	M	2014-12-26	2015-02-04	2015-05-07	6865+6823	27.7	no lesion	Snyder	161, 116, 118	ITT, GTT, Glu-stimulated insulin
	6963-49	RC	C3HLDLR	M	2014-12-26	2015-02-04	2015-05-07	6865+6823		no lesion	Snyder	161, 147	ITT, GTT, Glu-stimulated insulin
	6963-50	LRC	C3HLDLR	M	2014-12-26	2015-02-04	2015-05-07	6865+6823	29.5	no lesion	Snyder	127, 116	ITT, GTT, Glu-stimulated insulin
	6963-51	NO	C3HLDLR	M	2014-12-26	2015-02-04	2015-05-07	6865+6823	26	no lesion	Snyder	144, 136	ITT, GTT, Glu-stimulated insulin
6976	6976-54	LRC	C3HLDLR	M	2015-01-01	2015-02-04	2015-05-07	6865		no lesion	Snyder	160, 142	ITT, GTT, Glu-stimulated insulin
7045	7045-71	LP	C3HLDLR	M	2015-02-06	2015-03-20	2015-06-12	6865			Snyder		10 day delay	89
	7045-72	RP	C3HLDLR	M	2015-02-06	2015-03-20	2015-06-12	6865			Snyder		10 day delay	90
8053	8053-73	LC	C3HLDLR	M	2017-12-20	2018-02-07	2018-05-02	7994	34.1	no lesion	snyder		10 day delay	87
	8053-74	RC	C3HLDLR	M	2017-12-20	2018-02-07	2018-05-02	7994	28.6	no lesion	snyder		10 day delay	97
	8053-75	LRC	C3HLDLR	M	2017-12-20	2018-02-07	2018-05-02	7994			snyder		10 day delay	116, 96
	8053-76	NO	C3HLDLR	M	2017-12-20	2018-02-07	2018-05-02	7994	34.4	bif?	snyder
	8053-77	P	C3HLDLR	M	2017-12-20	2018-02-07	2018-05-02	7994	30.7	no lesion	snyder
9011	9011-82		C3HLDLR	M	2020-05-31	2020-07-10	2020-10-08	8899	29.9	no lesion	snyder
	9011-83		C3HLDLR	M	2020-05-31	2020-07-10	2020-10-08	8899	35.5	no lesion	snyder
	9011-84		C3HLDLR	M	2020-05-31	2020-07-10	2020-10-08	8899	31.8	no lesion	snyder
	9011-85		C3HLDLR	M	2020-05-31	2020-07-10	2020-10-08	8899	30.8	no lesion	snyder
9038	9038-86	LC	C3HLDLR	M	2020-06-20	2020-08-04	2020-10-30	8970	33.5	no lesion	snyder	glucpmeter at sac
9057	9057-87	LC	C3HLDLR	M	2020-07-10	2020-08-20	2020-11-12	8970	36.9	no lesion	snyder	116	107
	9057-88	RC	C3HLDLR	M	2020-07-10	2020-08-20	2020-11-12	8970	41.2	no lesion	snyder	94	81
	9057-89	LRC	C3HLDLR	M	2020-07-10	2020-08-20	2020-11-12	8970	30	no lesion	snyder	79	aorta liver pancreas RNA protein
	9057-90	NO	C3HLDLR	M	2020-07-10	2020-08-20	2020-11-12	8970	38.6	no lesion	snyder	86	aorta liver pancreas RNA protein
	9057-91	P	C3HLDLR	M	2020-07-10	2020-08-20	2020-11-12	8970	33.9	no lesion	snyder	70	aorta liver pancreas RNA protein
7018	7018-63	LC	C3HLDLR-/-	M	2015-01-29	2015-03-13	2015-06-16	6823	40.6	no lesion	Snyder	105	aorta liver pancreas RNA protein
	7018-64	RC	C3HLDLR-/-	M	2015-01-29	2015-03-13	2015-06-16	6823	37.8	no lesion	Snyder	92	aorta liver RNA protein
	7018-65	LRC	C3HLDLR-/-	M	2015-01-29	2015-03-13	2015-06-16	6823	34.8	no lesion	Snyder	68	aorta liver RNA protein
7019	7019-66	P	C3HLDLR-/-	M	2015-01-24	2015-03-13	2015-06-16	6865	35.3	no lesion	Snyder	81	aorta liver RNA protein
	7019-67	NO	C3HLDLR-/-	M	2015-01-24	2015-03-13	2015-06-16	6865	38.3	no lesion	Snyder		aorta proteon, pancreas, liver, fat, kidney
Average									33.18				aorta proteon, pancreas, liver, fat, kidney
SE									0.826155
Cages	ID	Label	Strains	Sex	Date Birth	chow	Sacrifice	Parents	Weight		comment
5037	5037-35	LC	C3HapoE	F	2010-10-04	chow	2010-01-04	4936	16.3			101	92
	5037-36	RC	C3HapoE	F	2010-10-04	chow	2010-01-04	4936	16.5			80	aorta liver pancreas RNA protein
	5037-37	NO	C3HapoE	F	2010-10-04	chow	2010-01-04	4936	17.1			65	aorta liver pancreas RNA protein
5864	5864-43	NO	C3HapoE-/-	F	2012-09-12	chow	2012-12-13	5864	16.6			89	aorta liver pancreas RNA protein
	5864-44	Ft	C3HapoE-/-	F	2012-09-12	chow	2012-12-13	5864	15.4			69	aorta liver pancreas RNA protein
7181	7181-94	LC	C3HapoE-/-	F	2015-05-12	chow	2015-08-11	7076	17.5			52	aorta liver pancreas RNA protein
	7181-95	RC	C3HapoE-/-	F	2015-05-12	chow	2015-08-11	7076	18.9			76	aorta liver pancreas RNA protein
	7181-96	LRC	C3HapoE-/-	F	2015-05-12	chow	2015-08-11	7076	17.2				aorta proteon, pancreas, liver, fat, kidney
	7181-97	NO	C3HapoE-/-	F	2015-05-12	chow	2015-08-11	7076	18.4				aorta proteon, pancreas, liver, fat, kidney
7259	7259-102	LC	C3HapoE-/-	F	2015-05-26	chow	2015-08-25	6925	21.8		109		aorta proteon, pancreas, liver, fat, kidney
	7259-103	RC	C3HapoE-/-	F	2015-05-26	chow	2015-08-25	6925	18		81		aorta proteon, pancreas, liver, fat, kidney
	7259-104	NO	C3HapoE-/-	F	2015-05-26	chow	2015-08-25	6925	16.8		68
8047	8050-117	LRC	C3HapoE-/-	F	2017-11-28	chow	2018-02-27	8011	20.7
	8047-118	NO	C3HapoE-/-	F	2017-11-28	chow	2018-02-27	8011	21.7
Average									18.0643			110	83
SE									0.541326			110	103
												114	91
6859	6859-70	LC	C3HapoE-/-	M	2014-10-23	chow	2015-01-24	6748	23.6			115	110				t-Test: Two-Sample Assuming Equal Variances					t-Test: Two-Sample Assuming Equal Variances					t-Test: Two-Sample Assuming Unequal Variances					t-Test: Two-Sample Assuming Unequal Variances
7173	7173-88	LC	C3HapoE-/-	M	2015-05-10	chow	2015-08-07	6925	24.9			116	99				Apoe vs LDLR, female					Apoe vs LDLR, female					Apoe: Male vs female					LDLR: male vs female
	7173-89	RC	C3HapoE-/-	M	2015-05-10	chow	2015-08-07	6925	20.6			97						Variable 1	Variable 2				Variable 1	Variable 2				Variable 1	Variable 2				Variable 1	Variable 2
	7173-90	LRC	C3HapoE-/-	M	2015-05-10	chow	2015-08-07	6925	25.9			82					Mean	18.0643	17.1692			Mean	23.1818	23.0526			Mean	18.0643	23.1818			Mean	17.1692	23.0526
	7173-91	NO	C3HapoE-/-	M	2015-05-10	chow	2015-08-07	6925	20.6			93					Variance	4.10247	3.00942			Variance	5.97564	14.7171			Variance	4.10247	5.97564			Variance	3.00942	14.7171
7182	7182-92	LC	C3HapoE-/-	M	2015-05-12	chow	2015-08-11	7076	20.7			111					Observations	14	26			Observations	11	19			Observations	14	11			Observations	26	19
	7182-93	NO	C3HapoE-/-	M	2015-05-12	chow	2015-08-11	7076	21.3			90					Pooled Variance	3.38336				Pooled Variance	11.5951				Hypothesized Mean Difference	0				Hypothesized Mean Difference	0
8050	8050-113	LC	C3HapoE-/-	M	2017-11-28	chow	2018-02-27	8011	20.9			93					Hypothesized Mean Difference	0				Hypothesized Mean Difference	0				df	19				df	23
	8050-114	RC	C3HapoE-/-	M	2017-11-28	chow	2018-02-27	8011	27.3			129					df	38				df	28				t Stat	-5.59611				t Stat	-6.23524
	8050-115	LRC	C3HapoE-/-	M	2017-11-28	chow	2018-02-27	8011	24.5			106					t Stat	1.4679				t Stat	0.100136				P(T<=t) one-tail	1.06877e-05				P(T<=t) one-tail	1.15787e-06
	8050-116	NO	C3HapoE-/-	M	2017-11-28	chow	2018-02-27	8011	24.7			88					P(T<=t) one-tail	0.0751803				P(T<=t) one-tail	0.460475				t Critical one-tail	1.72913				t Critical one-tail	1.71387
Average									23.1818			104					t Critical one-tail	1.68595				t Critical one-tail	1.70113				P(T<=t) two-tail	2.13754e-05				P(T<=t) two-tail	2.31574e-06
SE									0.737048			104					P(T<=t) two-tail	0.150361				P(T<=t) two-tail	0.92095				t Critical two-tail	2.09302				t Critical two-tail	2.06866
												102	aorta liver RNA protein				t Critical two-tail	2.02439				t Critical two-tail	2.04841
5853	5853-38	LC	C3HLDLR-/-	F	2012-09-05	chow	2012-12-07	5714	17.1			98	aorta liver RNA protein
	5853-39	RC	C3HLDLR-/-	F	2012-09-05	chow	2012-12-07	5714	18.3			109	aorta liver RNA protein
	5853-40	LRC	C3HLDLR-/-	F	2012-09-05	chow	2012-12-07	5714	19.3			82	aorta liver RNA protein					Apoe-/-	Ldlr-/-
	5853-41	NO	C3HLDLR-/-	F	2012-09-05	chow	2012-12-07	5714	20.3			68	aorta liver RNA protein				Male	23.1818	23.0526
	5853-42	Ft	C3HLDLR-/-	F	2012-09-05	chow	2012-12-07	5714	19.5			76	aorta liver RNA protein				Female	18.0643	17.1692
6634	6634-55	LC	C3HLDLR-/-	F	2014-05-06	chow	2014-08-06	6528	17.7			80	aorta liver RNA protein
	6633-56	RC	C3HLDLR-/-	F	2014-05-06	chow	2014-08-06	6528	16.7			88	aorta liver RNA protein
	6633-57	LRC	C3HLDLR-/-	F	2014-05-06	chow	2014-08-06	6528	18.3			83	aorta liver RNA protein	-
	6633-58	NO	C3HLDLR-/-	F	2014-05-06	chow	2014-08-06	6528	17.9			106	aorta liver RNA protein					Apoe-/-	Ldlr-/-
	6633-59	Ft	C3HLDLR-/-	F	2014-05-06	chow	2014-08-06	6528	16.6								Male	0.737048	0.880104
6669	6669-60	LC	C3HLDLR-/-	F	2014-06-10	chow	2014-09-09	6528	16.9								Female	0.541326	0.340216
	6669-61	RC	C3HLDLR-/-	F	2014-06-10	chow	2014-09-09	6528	14.8
	6669-62	LRC	C3HLDLR-/-	F	2014-06-10	chow	2014-09-09	6528	14.9			142
	6669-63	NO	C3HLDLR-/-	F	2014-06-10	chow	2014-09-09	6528	14.7			144
6710	6710-68	LC	C3HLDLR-/-	F	2014-07-01	chow	2014-10-01	6696	16.9			128
	6710-69	NO	C3HLDLR-/-	F	2014-07-01	chow	2014-10-01	6696	14.9			144
7108	7108-78	LC	C3HLDLR-/-	F	2015-03-13	chow	2015-06-12	6865, 6823	18.5			101/86
	7108-79	RC	C3HLDLR-/-	F	2015-03-13	chow	2015-06-12	6865, 6823	20			141/139
	7108-80	LRC	C3HLDLR-/-	F	2015-03-13	chow	2015-06-12	6865, 6823	19.1			116/101
	7108-81	NO	C3HLDLR-/-	F	2015-03-13	chow	2015-06-12	6865, 6823	16.4			97	aorta liver RNA protein
	7108-82	P	C3HLDLR-/-	F	2015-03-13	chow	2015-06-12	6865, 6823	15.6			86	aorta liver RNA protein
	7109-87	P	C3HLDLR-/-	F	2015-03-13	chow	2015-06-12	6865, 6823	15.2			123, 97	aorta liver RNA protein
7204	7204-105	LC	C3HLDLR-/-	F	2015-06-27	chow	2015-08-25	7074	16.4		92	116	aorta liver RNA protein
	7204-106	RC	C3HLDLR-/-	F	2015-06-27	chow	2015-08-25	7074	18		103	106	aorta liver RNA protein
	7204-107	LRC	C3HLDLR-/-	F	2015-06-27	chow	2015-08-25	7074	14.5		75	90	aorta liver RNA protein
	7204-108	NO	C3HLDLR-/-	F	2015-06-27	chow	2015-08-25	7074	17.9		120	105	aorta liver RNA protein
Average									17.1692			101	aorta liver RNA protein
SE									0.340216			133	aorta in RNA buffer
												152	aorta in RNA buffer
6709	6709-64	LC	C3HLDLR-/-	M	2014-07-01	chow	2014-10-01	6696	22.7			155	aorta in RNA buffer
	6709-65	RP	C3HLDLR-/-	M	2014-07-01	chow	2014-10-01	6696	20.9			166	aorta in RNA buffer
	6709-66	NO	C3HLDLR-/-	M	2014-07-01	chow	2014-10-01	6696	20.7
	6709-67	Ft	C3HLDLR-/-	M	2014-07-01	chow	2014-10-01	6696	19.6
6923	6923-71	LC	C3HLDLR-/-	M	2014-12-17	chow	2015-03-17	6528	21.9
	6923-72	RC	C3HLDLR-/-	M	2014-12-17	chow	2015-03-17	6528	22.4
	6923-73	NO	C3HLDLR-/-	M	2014-12-17	chow	2015-03-17	6528	21.1
7109	7109-83	LC	C3HLDLR-/-	M	2015-03-13	chow	2015-06-12	6865, 6823	23.8
	7109-84	RC	C3HLDLR-/-	M	2015-03-13	chow	2015-06-12	6865, 6823	23.3
	7109-85	LRC	C3HLDLR-/-	M	2015-03-13	chow	2015-06-12	6865, 6823	26.2
	7109-86	NO	C3HLDLR-/-	M	2015-03-13	chow	2015-06-12	6865, 6823	22.7
7198	7198-98	NO	C3HLDLR-/-	M	2015-05-18	chow	2015-08-18	7073	16.9		100
	7198-99	P	C3HLDLR-/-	M	2015-05-18	chow	2015-08-18	7073	16.2		96
7199	7199-100	NO	C3HLDLR-/-	M	2015-05-18	chow	2015-08-18	7073	22.9
	7199-101	P	C3HLDLR-/-	M	2015-05-18	chow	2015-08-18	7073	21.6
8031	8031-109	LC	C3HLDLR-/-	M	2017-11-15	chow	2018-02-13	7869	28.1		167
	8031-110	RC	C3HLDLR-/-	M	2017-11-15	chow	2018-02-13	7869	26.7		183
	8031-111	LRC	C3HLDLR-/-	M	2017-11-15	chow	2018-02-13	7869	30.1		154
	8031-112	NO	C3HLDLR-/-	M	2017-11-15	chow	2018-02-13	7869	30.2		192
Average									23.0526
SE									0.880104

## Sheet: C3H_wild-type
Plasma lipid levels of C3H.apoE mice on chow and Western diets							Chow					16 weeks of Western diet
							TRIGLYCERIDES	TOTAL	HDL	UNESTERIFIED		TRIGLYCERIDES	TOTAL	HDL	UNESTERIFIED
Cages	Genotype	Sex	Date Birth	Western Diet	Sacrifice	Weight		CHOLESTEROL	CHOLESTEROL	CHOLESTEROL			CHOLESTEROL	CHOLESTEROL	CHOLESTEROL
217-1	KO	Male	Feb.1, 99	1999-03-25	1999-07-13	40	258	644	0	222		108	1210	126	370
217-2	KO	Male	Feb.1, 99	1999-03-25	1999-07-13	39	132	460	0	166		116	1236	166	362
217-3	KO	Male	Feb.1, 99	1999-03-25	1999-07-13	44	186	514	0	180		144	1148	184	328
217-4	KO	Male	Feb.1, 99	1999-03-25	1999-07-13	51	146	476	0	174		168	1262	104	372
217-5	KO	Male	Feb.1, 99	1999-03-25	1999-07-13		228	510	0	198		N/A	N/A	N/A	N/A
218-6	KO	Female	Feb.1, 99	1999-03-25	1999-07-13	26	64	432	22	128		84	972	60	280
218-7	KO	Female	Feb.1, 99	1999-03-25	1999-07-13	33.5	114	556	50	190		64	1118	106	322
218-8	KO	Female	Feb.1, 99	1999-03-25	1999-07-13	27	68	438	38	136		46	1076	96	300
218-9	KO	Female	Feb.1, 99	1999-03-25	1999-07-13	29.5	46	390	28	136		60	884	92	266
228-10	KO	Male	Feb.8, 99	1999-03-25	1999-07-13	34.5	82	448	64	146		108	1046	140	306
228-11	KO	Male	Feb.9, 99	1999-03-25	1999-07-13	40	84	408	104	138		156	926	114	276
							128	479.636	20.2	164.909		105.4	1087.8	118.8	318.2
							21.1643	22.0575	7.26664	9.24953		12.6557	39.5413	11.047	11.9137
							TRIGLYCERIDES	TOTAL	HDL	UNESTERIFIED		TRIGLYCERIDES	TOTAL	HDL	UNESTERIFIED
Cages	Genotype	Sex	Date Birth	Western Diet	Sacrifice	Weight		CHOLESTEROL	CHOLESTEROL	CHOLESTEROL			CHOLESTEROL	CHOLESTEROL	CHOLESTEROL
212-30	HET	Male	Feb.1, 99	1999-03-25	1999-07-13	44	50	153	144	27		161	223	182	43
219-31	HET	Female	Feb.1, 99	1999-03-25	1999-07-13	31	75	90	66	17		129	144	107	25
219-32	HET	Female	Feb.1, 99	1999-03-25	1999-07-13	33	54	98	75	19		162	173	80	34
219-33	HET	Female	Feb.1, 99	1999-03-25	1999-07-13	32	13	70	13	15		118	160	101	30
219-34	HET	Female	Feb.1, 99	1999-03-25	1999-07-13	35	60	113	97	20		31	161	100	21
219-35	HET	Female	Feb.1, 99	1999-03-25	1999-07-13	34	29	107	77	19		53	157	108	23
221-12	HET	Male	Feb.1, 99	1999-03-25	1999-07-13	43	108	118	108	22		181	184	150	37
221-13	HET	Male	Feb.1, 99	1999-03-25	1999-07-13	39.5	82	121	100	26		141	170	147	33
221-14	HET	Male	Feb.1, 99	1999-03-25	1999-07-13	40.5	70	142	112	28		148	211	196	37
221-15	HET	Male	Feb.1, 99	1999-03-25	1999-07-13	41	65	119	106	21		220	156	145	35
221-16	HET	Male	Feb.1, 99	1999-03-25	1999-07-13	44.5	61	127	108	22		173	179	157	34
223-17	HET	Male	Feb.1, 99	1999-03-25	1999-07-13	41	78	122	105	21		125	165	127	32
223-18	HET	Male	Feb.1, 99	1999-03-25	1999-07-13	43	39	107	101	18		107	176	164	32
223-19	HET	Male	Feb.1, 99	1999-03-25	1999-07-13	40.5	80	135	113	25		223	209	163	42
223-20	HET	Male	Feb.1, 99	1999-03-25	1999-07-13	43.6	48	118	97	22		110	247	202	46
223-21	HET	Male	Feb.1, 99	1999-03-25	1999-07-13	40	31	123	104	20		180	184	154	33
							62.211	132.58	82.6311	29.9439		124.47	225.756	126.256	49.7409
							7.4667	24.4658	9.74471	9.12794		13.8001	58.6545	11.0741	18.1076
							TRIGLYCERIDES	TOTAL	HDL	UNESTERIFIED		TRIGLYCERIDES	TOTAL	HDL	UNESTERIFIED
Cages	Genotype	Sex	Date Birth	Western Diet	Sacrifice	Weight		CHOLESTEROL	CHOLESTEROL	CHOLESTEROL			CHOLESTEROL	CHOLESTEROL	CHOLESTEROL
220-22	WT	Female	Feb.1, 99	1999-03-25	1999-07-13	29	37	97	71	18		35	145	121	23
220-23	WT	Female	Feb.1, 99	1999-03-25	1999-07-13	34.5	36	105	25	19		33	130	110	19
220-24	WT	Female	Feb.1, 99	1999-03-25	1999-07-13	43	21	108	96	17		69	141	98	21
220-25	WT	Female	Feb.1, 99	1999-03-25	1999-07-13	36	19	109	90	16		35	243	215	41
220-26	WT	Female	Feb.1, 99	1999-03-25	1999-07-13	41	14	113	94	17		33	196	172	33
222-27	WT	Male	Feb.1, 99	1999-03-25	1999-07-13	43	57	136	120	25		114	173	161	31
222-28	WT	Male	Feb.1, 99	1999-03-25	1999-07-13	46.7	20	122	114	20		83	203	172	36
222-29	WT	Male	Feb.1, 99	1999-03-25	1999-07-13	41	13	150	87	27		50	217	200	38
							27.125	117.5	87.125	19.875		56.5	181	156.125	30.25
							5.33666	6.23641	10.3999	1.41973		10.5526	14.2741	15.035	2.93227
File: Apoe-C3H-9-17-01						Date: 06/06														Plasma glucose (mg/dL)
Cages	NO	Sex	Label	Genotype	Date Birth	Body weight: before diet	weight-Pre	Week 1	weight-WK1	Week2	weight-WK2	Week4	weight-WK4	week8	weight-WK8	week12	weight-WK12	Sac 1/3/07	comment	chow	western wk1	western wk2	western wk4	western wk8	western wk12
2401	2401-5	F	LC	C3H/HeJ	2006-03-19	2006-05-04	14.8	2006-05-11	18.62	2006-05-18	18.8	2006-06-01	20.6	2006-06-29	21.9	2006-07-27	21.3	27.6	no lesion	103.015	109.511	127.263		145.474	137.405
	2401-6	F	RC	C3H/HeJ	2006-03-19	2006-05-04	13.5	2006-05-11	16.35	2006-05-18	17.5	2006-06-01	17.7	2006-06-29	19.1	2006-07-27	19.3	23.1	no lesion	95.683	85.163	147.944		120.19	121.903
	2401-7	F	LRC	C3H/HeJ	2006-03-19	2006-05-04	16	2006-05-11	20.54	2006-05-18	21.1	2006-06-01	23.3	2006-06-29	22.8	2006-07-27	23.5			138.979	126.406	128.359		107.279	144.717
	2401-8	F	NO	C3H/HeJ	2006-03-19	2006-05-04	16.3	2006-05-11	19.6	2006-05-18	20.1	2006-06-01	20.3	2006-06-29	22	2006-07-27		27.3	no lesion	86.578	137.484	129.953		141.13	187.474
	Average						15.15		18.7775		19.375		20.475		21.45		21.3667	26		106.064	114.641	133.38		128.518	147.875
	SE						0.638357		0.899096		0.782491		1.14483		0.808806		1.0504	1.25797		11.4752	11.3853	4.88606		8.97691	14.0304
2408	2408-9	F	LC	C3HapoE	2006-03-30	2006-05-16	11.6	2006-05-23	14.4	2006-05-30	15.5	2006-06-13	17.83	2006-07-11	20.71	2006-08-08	20			136.508	229.395	183.21	220.011	217.66
	2408-10	F	RC	C3HapoE	2006-03-30	2006-05-16	13.4	2006-05-23	15.6	2006-05-30	15.8	2006-06-13	18.1	2006-07-11	20.8	2006-08-08	21.2	23.6	no lesion	171.395	238.54	190.582	255.297	224.992	273.906
	2408-11	F	LRC	C3HapoE	2006-03-30	2006-05-16	13.1	2006-05-23	14.9	2006-05-30	16.5	2006-06-13	18.4	2006-07-11	21.3	2006-08-08	22.7	24.5	no lesion	175.022	221.684	196.779	209.431	213.296	383.609
2410	2410-12	F	Tail	C3HapoE	2006-04-06	2006-05-23	11.5	2006-05-30	15.1	2006-06-06	15.9	2006-06-20	17.8	2006-07-18	20.2	2006-08-15	20.4	26.7	no lesion	171.634	194.169	202.457	252.686	204.569	277.393
	Average						12.4		15		15.925		18.0325		20.7525		21.075	24.9333		163.64	220.947	193.257	234.356	215.129	311.636
	SE						0.494975		0.248328		0.209662		0.139844		0.225291		0.596343	0.797392		9.08176	9.56768	4.13463	11.5526	4.26769	31.1774

## Sheet: ANOVA
Genotype (F)	Time (min)	Glucose (% basal)
C3H.Apoe-/-	15	134.375
C3H.Apoe-/-	15	120.988
C3H.Apoe-/-	15	92.2034
C3H.Apoe-/-	15	91.498
C3H.Apoe-/-	15	51.9608
C3H.Apoe-/-	15	51.2315
C3H.Apoe-/-	15	52.093
C3H.Apoe-/-	15	78.6885
C3H.Apoe-/-	15	91.8919						Genotype	Label	Sex	Diet	BW	Insulin IP (0.125u/ml)	Basal	Basal	15 min	30 min	45 min	60 min	Base_Average	% of 0 min	% of 15 min	% of 30 min	% of 45 min	% of60 min
C3H.Apoe-/-	15	87.6289						C3H.Apoe-/-	LRC	F	western	31.1	187	115	77	129	101	115	96	96	100	134.375	105.208	119.792	100
C3H.Apoe-/-	15	79.2						C3H.Apoe-/-	FT	F	western	22.4	135	83	79	98	77	106	118	81	100	120.988	95.0617	130.864	145.679
C3H.Apoe-/-	15	100.769						C3H.Apoe-/-	NO	F	western	26.9	162	161	134	136	125	119	143	147.5	100	92.2034	84.7458	80.678	96.9492
C3H.Apoe-/-	15	88.8889						C3H.Apoe-/-	NO	F	western	24.9	150	115	132	113	114	133	113	123.5	100	91.498	92.3077	107.692	91.498
C3H.Apoe-/-	15	88.9706						C3H.Apoe-/-	LC	F	Western	23.3	139.8	102	102	53	43	77	90	102	100	51.9608	42.1569	75.4902	88.2353
C3H.Apoe-/-	15	72.8522						C3H.Apoe-/-	RC	F	Western	25.8	154.8	101	102	52	74	121	86	101.5	100	51.2315	72.9064	119.212	84.7291
C3H.Apoe-/-	15	76.2646						C3H.Apoe-/-	LRC	F	Western	22.9	137.4	87	128	56	70	116	95	107.5	100	52.093	65.1163	107.907	88.3721
C3H.Apoe-/-	15	92.1811						C3H.Apoe-/-	LC	F	Western	23.3	139.8	83	100	72	63	51	58	91.5	100	78.6885	68.8525	55.7377	63.388
C3H.Apoe-/-	15	92.9825						C3H.Apoe-/-	RC	F	Western	29.6	177.6	89	96	85	56	90	110	92.5	100	91.8919	60.5405	97.2973	118.919
C3H.Apoe-/-	15	104.11						C3H.Apoe-/-	Ft	F	Western	19	114	107	87	85	93	48	75	97	100	87.6289	95.8763	49.4845	77.3196
C3H.Apoe-/-	30	105.208						C3H.Apoe-/-	LC	F	Western	23.1	138.6	123	127	99	124	118	116	125	100	79.2	99.2	94.4	92.8
C3H.Apoe-/-	30	95.0617						C3H.Apoe-/-	RC	F	Western	28.5	171	138	122	131	118	132	128	130	100	100.769	90.7692	101.538	98.4615
C3H.Apoe-/-	30	84.7458						C3H.Apoe-/-	LRC	F	Western	20.9	125.4	146	133	124	114	110	149	139.5	100	88.8889	81.7204	78.853	106.81
C3H.Apoe-/-	30	92.3077						C3H.Apoe-/-	NO	F	Western	22.1	132.6	139	133	121	126	105	128	136	100	88.9706	92.6471	77.2059	94.1176
C3H.Apoe-/-	30	42.1569						C3H.Apoe-/-	Ft	F	Western	23.1	138.6	157	134	106	137	138	148	145.5	100	72.8522	94.1581	94.8454	101.718
C3H.Apoe-/-	30	72.9064						C3H.Apoe-/-	LC	F	Western	28	280	138	119	98	82	71	93	128.5	100	76.2646	63.8132	55.2529	72.3735
C3H.Apoe-/-	30	65.1163						C3H.Apoe-/-	RC	F	Western	26.9	269	129	114	112	106	117	106	121.5	100	92.1811	87.2428	96.2963	87.2428
C3H.Apoe-/-	30	68.8525						C3H.Apoe-/-	LRC	F	Western	22.7	227	122	106	106	99	93	83	114	100	92.9825	86.8421	81.5789	72.807
C3H.Apoe-/-	30	60.5405						C3H.Apoe-/-	NO	F	Western	23.8	238	117	102	114	84	75	83	109.5	100	104.11	76.7123	68.4932	75.7991
C3H.Apoe-/-	30	95.8763
C3H.Apoe-/-	30	99.2						AnimalID	Genotype	Sex	Diet	BW	Insulin IP (0.125u/ml)	Basal	Basal	15 min	30 min	45 min	60 min	Base_Average	% of 0 min	% of 15 min	% of 30 min	% of 45 min	% of60 min
C3H.Apoe-/-	30	90.7692						7044-70	C3HLDLR-/-	F	Western	27.4	274	145	128	120	100	97	108	136.5	100	87.9121	73.2601	71.0623	79.1209
C3H.Apoe-/-	30	81.7204						7020-68	C3HLDLR-/-	F	Western	25.1	251	132	117	101	82	129	116	124.5	100	81.1245	65.8635	103.614	93.1727
C3H.Apoe-/-	30	92.6471						7020-69	C3HLDLR-/-	F	Western	25.8	258	142	127	115	85	66	141	134.5	100	85.5019	63.197	49.0706	104.833
C3H.Apoe-/-	30	94.1581						9382-66	C3HLDLR-/-	F	Western	19.8	198	157	164	145	70	76	74	160.5	100	90.3427	43.6137	47.352	46.1059
C3H.Apoe-/-	30	63.8132						9382-67	C3HLDLR-/-	F	Western	19.8	198	173	173	126	88	81	100	173	100	72.8324	50.8671	46.8208	57.8035
C3H.Apoe-/-	30	87.2428						9382-68	C3HLDLR-/-	F	Western	19.3	193	199	225	142	104	86	84	212	100	66.9811	49.0566	40.566	39.6226
C3H.Apoe-/-	30	86.8421						9382-69	C3HLDLR-/-	F	Western	17.3	173	208	196	148	77	72	69	202	100	73.2673	38.1188	35.6436	34.1584
C3H.Apoe-/-	30	76.7123						9382-70	C3HLDLR-/-	F	Western	20.4	204	187	193	128	80	72	69	190	100	67.3684	42.1053	37.8947	36.3158
C3H.Apoe-/-	45	119.792
C3H.Apoe-/-	45	130.864
C3H.Apoe-/-	45	80.678						t-Test: Two-Sample Assuming Unequal Variances							t-Test: Two-Sample Assuming Unequal Variances							t-Test: Two-Sample Assuming Unequal Variances							t-Test: Two-Sample Assuming Unequal Variances
C3H.Apoe-/-	45	107.692						15 min			Dunnett's multiple comparisons				30 min			Dunnett's multiple comparisons							Dunnett's multiple comparisons							Dunnett's multiple comparisons
C3H.Apoe-/-	45	75.4902							Variable 1	Variable 2						Variable 1	Variable 2						Variable 1	Variable 2						Variable 1	Variable 2
C3H.Apoe-/-	45	119.212						Mean	86.7778	78.1663					Mean	81.8883	53.2602					Mean	89.0852	54.0031					Mean	92.4852	61.3916
C3H.Apoe-/-	45	107.907						Variance	455.201	85.7084					Variance	258.199	161.103					Variance	524.389	521.366					Variance	344.668	757.479
C3H.Apoe-/-	45	55.7377						Observations	19	8					Observations	19	8					Observations	19	8					Observations	19	8
C3H.Apoe-/-	45	97.2973						Hypothesized Mean Difference	0						Hypothesized Mean Difference	0						Hypothesized Mean Difference	0						Hypothesized Mean Difference	0
C3H.Apoe-/-	45	49.4845						df	25						df	17						df	13						df	10
C3H.Apoe-/-	45	94.4						t Stat	1.46248						t Stat	4.92947						t Stat	3.64235						t Stat	2.92731
C3H.Apoe-/-	45	101.538						P(T<=t) one-tail	0.0780341						P(T<=t) one-tail	6.35174e-05						P(T<=t) one-tail	0.00149028						P(T<=t) one-tail	0.00755512
C3H.Apoe-/-	45	78.853						t Critical one-tail	1.70814						t Critical one-tail	1.73961						t Critical one-tail	1.77093						t Critical one-tail	1.81246
C3H.Apoe-/-	45	77.2059						P(T<=t) two-tail	0.156068						P(T<=t) two-tail	0.000127035						P(T<=t) two-tail	0.00298055						P(T<=t) two-tail	0.0151102
C3H.Apoe-/-	45	94.8454						t Critical two-tail	2.05954		0.025		FALSE		t Critical two-tail	2.10982		0.025		TRUE		t Critical two-tail	2.16037		0.025		TRUE		t Critical two-tail	2.22814		0.025		TRUE
C3H.Apoe-/-	45	55.2529
C3H.Apoe-/-	45	96.2963
C3H.Apoe-/-	45	81.5789
C3H.Apoe-/-	45	68.4932
C3H.Apoe-/-	60	100
C3H.Apoe-/-	60	145.679
C3H.Apoe-/-	60	96.9492
C3H.Apoe-/-	60	91.498
C3H.Apoe-/-	60	88.2353
C3H.Apoe-/-	60	84.7291
C3H.Apoe-/-	60	88.3721
C3H.Apoe-/-	60	63.388
C3H.Apoe-/-	60	118.919
C3H.Apoe-/-	60	77.3196
C3H.Apoe-/-	60	92.8
C3H.Apoe-/-	60	98.4615
C3H.Apoe-/-	60	106.81
C3H.Apoe-/-	60	94.1176
C3H.Apoe-/-	60	101.718
C3H.Apoe-/-	60	72.3735
C3H.Apoe-/-	60	87.2428
C3H.Apoe-/-	60	72.807
C3H.Apoe-/-	60	75.7991
C3HLDLR-/-	15	87.9121
C3HLDLR-/-	15	81.1245
C3HLDLR-/-	15	85.5019
C3HLDLR-/-	15	90.3427
C3HLDLR-/-	15	72.8324
C3HLDLR-/-	15	66.9811
C3HLDLR-/-	15	73.2673
C3HLDLR-/-	15	67.3684
C3HLDLR-/-	30	73.2601
C3HLDLR-/-	30	65.8635
C3HLDLR-/-	30	63.197
C3HLDLR-/-	30	43.6137
C3HLDLR-/-	30	50.8671
C3HLDLR-/-	30	49.0566
C3HLDLR-/-	30	38.1188
C3HLDLR-/-	30	42.1053
C3HLDLR-/-	45	71.0623
C3HLDLR-/-	45	103.614
C3HLDLR-/-	45	49.0706
C3HLDLR-/-	45	47.352
C3HLDLR-/-	45	46.8208
C3HLDLR-/-	45	40.566
C3HLDLR-/-	45	35.6436
C3HLDLR-/-	45	37.8947
C3HLDLR-/-	60	79.1209
C3HLDLR-/-	60	93.1727
C3HLDLR-/-	60	104.833
C3HLDLR-/-	60	46.1059
C3HLDLR-/-	60	57.8035
C3HLDLR-/-	60	39.6226
C3HLDLR-/-	60	34.1584
C3HLDLR-/-	60	36.3158

[truncated: 1 more sheets: GTT_area under curve]
